# Supplementary material for: Beating the heat: ecology of desert bobcats
Source: BMC Ecol Evol. 2022 Mar 4;22:25. doi: 10.1186/s12862-022-01973-3 (PMC8896297; doi:10.1186/s12862-022-01973-3)
Supplement: Supplementary file 1 — Additional file 1: Table S1. Occupancy model results from camera traps. Table S2. BLAST # constructed from biom file. [file 12862_2022_1973_MOESM1_ESM.xlsx]

## Sheet: TableS1
Additional Table S1. Occupancy model results from camera traps.
							95% confidence			95% confidence			95% confidence			95% confidence			95% confidence			95% confidence			95% confidence
	nPars	AIC	delta	AICwt	Rsq	psi(Int)	Lower	Upper	p(Int)	Lower	Upper	psi(rugged)	Lower	Upper	psi(rugged:elev)	Lower	Upper	psi(rugged510)	Lower	Upper	psi(rugged510:elev)	Lower	Upper	p(rugged510)	Lower	Upper
.rugged30	3	315.96	0	0.27	0.07	0.951342	-0.27	2.17	-0.984601	-1.39246	-0.576743	1.22947	-0.52148	2.98043	NA			NA			NA			NA
.ruggedelev30	4	316.79	0.82	0.179	0.086	1.16507	0.03	2.3	-0.959578	-1.34914	-0.570016	1.18576	0.0238172	2.3477	-0.668078	-1.85234	0.516182	NA			NA			NA
.rugged510	3	317.35	1.39	0.135	0.051	2.00263	-6	10	-1.1366	-1.75506	-0.518139	NA			NA			2.23408	-7.13041	11.5986	NA			NA
rugged510Xrugged30	2	317.89	1.93	0.103	0.071	0.913724	-0.23	2.06	-0.992763	-1.40457	-0.580961	1.11293	-0.665805	2.89166	NA			NA			NA			0.0498116	-0.320917	0.42054
.rugged510elev30	4	318.04	2.07	0.096	0.069	1.42362	-0.28	3.13	-1.03205	-1.45238	-0.611729	NA			NA			1.01457	-0.4081	2.43724	-0.70791	-1.80984	0.394019	NA
rugged510Xruggedelev30	5	318.71	2.75	0.068	0.087	1.15411	0.02	2.29	-0.971279	-1.37199	-0.570567	1.12691	-0.0745466	2.32836	-0.660259	-1.83856	0.518043	NA			NA			0.0497462	-0.302098	0.401591
null	2	318.93	2.97	0.061	0	0.758331	-0.07	1.58	-0.997933	-1.40711	-0.588759	NA			NA			NA			NA			NA
rugged510Xrugged510	4	319.27	3.31	0.052	0.052	1.95585	-3.94	7.85	-1.1134	-1.65566	-0.571135	NA			NA			2.24066	-4.66911	9.15044	NA			-0.0454884	-0.372732	0.281755
rugged510Xrugged510elev30	5	320.03	4.07	0.035	0.069	1.41854	-0.35	3.19	-1.03249	-1.45526	-0.609726	NA			NA			1.00516	-0.663524	2.67384	-0.706271	-1.81795	0.405412	0.00411581	-0.385808	0.39404

## Sheet: TableS2
Additional Table S2. BLAST # Constructed from biom file
#OTU ID at 12S		1112S	1212S	1412S	1512S	1812S	2012S	212S	2212S	2312S	2412S	2512S	2712S	3012S	3112S	312S	3512S	3712S	3912S	4012S	4112S	4312S	4612S	4712S	4912S	5112S	512S	5312S	5512S	712S	812S	912S	NTC12S	PCR-neg12S	PCR-pos12S
a926d85422e71cb16743d7c3eb292c82	Felidae	143	0	0	0	0	0	0	0	0	0	0	0	0	0	0	105	0	192	0	164	0	110	179	0	0	141	0	0	0	0	0	0	0	0
1c3758d6695404797e95965dbce3a6b2	Neognathae	0	0	0	0	0	0	0	0	0	78	0	0	0	0	0	0	0	0	0	0	0	0	0	0	0	0	0	0	0	0	0	0	0	0
17bef107eabd35d6ba53ed1d08367e24	#N/A	0	0	0	0	0	0	0	0	0	0	0	2	35	0	0	0	0	0	0	0	0	0	0	0	0	0	0	0	0	0	0	0	0	0
9876d6ae33a5b952a444a1766f36964f	Heteromyidae	0	0	0	0	0	0	0	0	0	0	0	0	0	0	0	0	0	0	0	359	0	0	0	0	0	0	0	0	0	0	0	0	0	0
d114cc79567b7995c6f20c4221f4e6b3	Neognathae	14	0	0	0	0	0	0	0	0	0	0	0	0	0	0	0	0	0	0	0	0	0	0	0	0	0	0	0	0	0	0	0	0	0
47d5993a03799c4a373dc5364b84dacf	Felidae	0	0	0	0	136	0	0	307	0	0	0	0	119	0	0	48	0	0	0	0	0	0	0	459	0	351	46	0	0	0	301	0	115	0
05de24ba3130d3a3949169fe48b48c5e	#N/A	0	0	0	0	0	0	0	0	18	0	0	0	0	0	0	0	0	0	0	0	0	0	0	0	0	0	0	0	0	0	0	0	0	0
5dc11f72c7942d0f9ac76973d3643981	Felidae	0	0	0	0	0	0	0	0	0	0	0	0	32	0	0	0	0	0	0	0	0	0	0	0	18	0	0	0	0	0	0	0	0	0
a09b516b1e309f534d7820101a5c0f31	Neognathae	0	0	0	0	0	31	0	0	0	96	0	0	0	0	0	0	0	0	0	0	0	0	0	0	0	0	0	0	0	0	0	0	0	0
ddaa5b32e1d12f2580a033ba7848e961	Marmotini	0	14	0	0	0	0	0	0	0	0	0	0	0	0	0	0	0	0	0	0	0	0	0	0	0	0	0	0	0	0	0	0	0	0
9f4285ab8775db6b862ee4fb416f0f5d	Passeriformes	282	90	760	27	12631	174	57	5698	108	61085	26	30	235	573	10	37	413	166	397	65	41	15	31	278	0	1957	44	716	170	4397	136	0	968	0
c1790aee04d6824bfe7af107454a94c3	Chaetodipus baileyi	0	0	0	0	0	0	0	0	0	0	0	0	0	0	0	0	0	0	0	0	0	16	0	0	32	0	0	0	0	0	0	0	0	0
9a193f7029a33b9c5987ea89fb233370	Phasianinae	0	0	0	0	0	0	0	0	0	0	0	0	0	0	0	0	0	0	0	0	0	0	0	0	0	0	0	0	0	0	0	0	62	0
386ba1517b59e8a833e2d8b1461fca81	Passeriformes	10	0	0	0	0	0	0	0	0	0	0	0	0	0	0	0	0	0	0	0	0	0	0	0	0	0	0	0	0	0	0	0	0	0
cb210c85febb291618c14b8d6f95ab96	#N/A	0	0	0	0	0	0	0	0	0	23	0	0	0	0	0	0	0	0	0	0	0	0	0	0	0	0	0	0	0	0	0	0	0	0
2fc1ee7f32bdc137ccd83ffcdf8262f1	Homo	0	0	0	0	0	0	0	0	0	0	0	0	0	0	0	0	0	0	0	0	0	0	0	0	0	0	0	0	0	2	0	0	0	0
51d9b7ebfabf127f522a0801b7df6c23	Giraffa	0	0	0	0	0	0	0	0	0	0	0	0	0	0	0	0	0	0	0	0	0	0	0	0	0	0	0	0	0	0	0	0	0	367
4b81560efcf9eec1d514ea6255bf6a79	Passeriformes	0	0	0	0	0	0	0	0	0	74	0	0	0	74	0	0	0	0	0	0	0	0	0	0	0	0	0	0	0	0	0	0	0	0
b459fa60d2abb38390d1e70c52baa426	Passeriformes	0	0	0	0	0	0	0	0	0	0	0	0	0	0	0	0	0	0	0	0	0	7	0	0	0	0	0	0	0	0	0	0	0	0
5a1d3f086e0b103b5cb27fab6500f03e	Passeriformes	0	0	0	0	0	0	0	0	0	119	0	0	0	0	0	0	0	0	0	0	0	0	0	0	0	0	0	0	0	16	0	0	0	0
23d49aae5f915776e9a9292904d52a01	Urocyon	0	55	0	0	0	2206	0	0	0	0	0	0	0	0	1926	0	0	269	0	0	0	0	0	0	0	0	0	0	0	43	0	0	0	0
138b3d0b50dc23b4090bd12883da770d	Neognathae	0	0	0	0	0	0	0	0	0	113	0	0	0	0	0	0	0	0	0	0	0	0	0	0	0	0	0	0	0	0	0	0	0	0
65bfa4ba23c2375af29e3346dc6caafc	Neognathae	0	0	169	0	35	0	0	0	0	308	0	0	0	0	0	0	0	0	0	0	0	0	0	0	0	0	0	0	0	0	0	0	0	0
740f33e76def612dad41d8cf05d0c058	Canidae	0	0	0	0	0	0	0	0	0	0	0	0	0	0	0	0	0	0	0	0	0	0	0	0	0	0	0	0	6	0	0	0	0	0
2132f4e97cd8626e1944721c1c2eb2e1	Neognathae	15432	14	31	0	0	21	12	0	9	3595	0	0	27	142	0	0	0	83	94	0	0	0	0	0	0	0	0	47	0	7	4	0	200	0
f3005dd9a3555f9b4c3483eca6c85bf2	Felidae	0	0	0	0	0	0	0	0	13	0	24	0	0	118	0	0	0	0	0	0	24	76	0	0	72	0	155	0	0	0	0	0	0	0
9007e701ea6d6ef101f02e5dd59f92d7	Felidae	0	0	0	0	14	0	0	0	0	0	0	0	0	0	0	0	0	0	0	0	0	0	0	0	0	0	0	0	0	0	30	0	0	0
abea2fb6249086b5875fd9b4cbd54d08	Feliformia	15	1268	275	0	285	0	327	168	0	72	0	574	325	0	92	77	317	39	10	0	8	61	21	672	1197	0	18	0	46	0	150	0	116	0
dc6c984a581a580daf006fce4f1d2303	Felidae	7729	32366	10880	1111	28988	233	4063	7207	1842	16322	1982	17405	31768	8775	10387	11449	14421	17178	5320	5946	2280	19957	7644	26270	54697	37009	14946	211	8118	156	31242	39	9920	766
8ff11cb36677172c07f605832be246f8	Cricetidae	2	0	2	0	12	0	171	0	0	0	0	0	0	0	0	13	70	0	208	0	0	0	0	0	0	0	0	7	8	0	0	0	0	0
df633c7e399958ab070c0b90903cd642	Chaetodipus baileyi	0	0	0	0	0	298	0	0	234	0	254	0	0	0	0	0	0	0	0	0	191	0	0	0	0	0	150	0	0	259	0	0	0	0
75e383d70fc2ccc68cb9a639da511089	Passeriformes	33	45	18	0	175	41	9	447	27	13415	0	0	1154	0	29	22	35	33	234	0	0	9	0	0	0	266	0	39	0	226	14	0	0	0
OTU_ID at 16S			1116S	1216S	1416S	1516S	1816S	2016S	216S	2216S	2316S	2416S	2516S	2716S	3016S	3116S	316S	3516S	3716S	3916S	4016S	4116S	4316S	4616S	4716S	4916S	5116S	516S	5316S	5516S	716S	816S	916S	NTC16S	PCR-neg16S	PCR-pos16S
			11	12	14	15	18	20	21	22	23	24	25	27	30	31	3	35	37	39	40	41	43	46	47	49	51	5	53	55	7	8	9	NTC	pCR-neg	pcr-pos
491a330febb10aacc6d1ce563768be75	Neotoma lepida	2	0	0	0	0	88	0	0	0	0	0	0	0	0	0	0	0	0	0	0	0	0	0	0	0	0	64	0	0	0	0	0	0	0	0
46870f3a6848702a3da8805adfba5e2d	Mus <mouse, subgenus>	1	0	0	0	0	0	0	0	0	0	0	0	0	0	0	0	0	2	0	0	0	0	0	0	0	0	0	0	0	0	0	0	0	0	0
7bc25b52bea636b89a473effea43aa3e	Felidae	4	0	14	0	0	0	0	0	0	0	145	0	93	0	0	0	0	0	0	0	0	0	0	0	0	207	0	0	0	0	0	0	0	0	0
a5193718ed89517cc4e64724042d23c7	Chaetodipus baileyi	3	0	0	0	0	0	40	0	0	58	0	0	0	0	0	0	0	0	0	0	0	188	0	0	0	0	0	0	0	0	0	0	0	0	0
859bd59ebfff8a192c36c1f26d860eb2	Lepus	2	0	0	0	0	0	0	0	0	0	0	0	0	0	36	0	256	0	0	0	0	0	0	0	0	0	0	0	0	0	0	0	0	0	0
1082cf6c475689fa38cf4d89ff25b714	Muroidea	20	4	0	0	30	42212	9	5	13	67	6	15	0	0	65	25	0	0	64	0	0	0	7075	1464	0	6	29003	45877	547	0	7	61	0	0	9
45c0a8c888cf2bdc77f692f0b2e678ed	Ammospermophilus harrisii	1	0	42	0	0	0	0	0	0	0	0	0	0	0	0	0	0	0	0	0	0	0	0	0	0	0	0	0	0	0	0	0	0	0	0
5025da617ae60d58dda107b9fd5e5ccf	Neotoma	1	0	0	0	204	0	0	0	0	0	0	0	0	0	0	0	0	0	0	0	0	0	0	0	0	0	0	0	0	0	0	0	0	0	0
b55c64c36dc909a35890c9294b94c157	#N/A	2	0	0	0	0	0	0	0	11	0	0	0	0	0	0	0	0	0	0	0	31	0	0	0	0	0	0	0	0	0	0	0	0	0	0
630550d7b9fff8df37e23495b749e7a7	Marmotini	1	0	1217	0	0	0	0	0	0	0	0	0	0	0	0	0	0	0	0	0	0	0	0	0	0	0	0	0	0	0	0	0	0	0	0
db2cc371f1412adc28d757dc0bfd2e85	Neotominae	1	0	0	0	0	88	0	0	0	0	0	0	0	0	0	0	0	0	0	0	0	0	0	0	0	0	0	0	0	0	0	0	0	0	0
03c3c8504bb3531d4218683af2923be7	Chaetodipus californicus	1	0	0	0	0	0	0	0	0	0	0	0	0	0	0	0	0	0	0	0	111	0	0	0	0	0	0	0	0	0	0	0	0	0	0
c8b22774f053b2d31f75f8e9aa3c0d7f	#N/A	2	0	0	0	0	0	18	0	0	0	0	0	0	0	0	1413	0	0	0	0	0	0	0	0	0	0	0	0	0	0	0	0	0	0	0
6201fd0b510e3ed12ab33dac2958aa97	#N/A	9	0	0	0	0	0	0	0	618	7	0	0	0	18	217	0	109	0	0	0	217	0	0	0	395	0	49	0	0	0	0	253	0	0	0
bbb560b50a72f325021e6d81db63a4ad	Lepus	6	0	0	0	0	0	0	0	183	0	0	0	0	0	50	0	68	0	0	0	129	0	0	0	35	0	0	0	0	0	0	62	0	0	0
cb3fc8eea1dd7621fb6cb25bd83e6d37	Lepus	28	772	73	1665	1066	82	1010	0	48483	3676	19	0	1001	13295	40311	65	17044	1044	0	778	48615	1629	27	56	41047	725	247	232	10	737	1135	28078	18	6585	818
40fb313d626081ca22abc234074a3bd2	Muroidea	4	0	0	0	0	103	0	0	0	0	0	0	0	0	0	0	0	0	0	0	0	0	78	0	0	0	144	115	0	0	0	0	0	0	0
3ffaf1e79fd5ec2fb6075e0cb4a43f7a	Passeriformes	1	0	0	0	0	0	0	0	0	4	0	0	0	0	0	0	0	0	0	0	0	0	0	0	0	0	0	0	0	0	0	0	0	0	0
e14748479ef374b8e728a2fabcf18536	Lepus	6	0	0	0	0	0	0	0	30	0	0	0	0	0	42	0	70	0	0	0	62	0	0	0	242	0	0	0	0	0	0	73	0	0	0
54e3b915563b54ea1e443c14fb48045c	Lepus	8	0	0	0	0	0	0	0	273	20	0	0	0	0	69	16	82	0	0	0	278	0	0	0	112	0	0	0	0	0	0	89	0	0	0
