# Supplementary material for: Beating the heat: ecology of desert bobcats
Source: BMC Ecol Evol. 2022 Mar 4;22:25. doi: 10.1186/s12862-022-01973-3 (PMC8896297; doi:10.1186/s12862-022-01973-3)
Supplement: Supplementary file 2 — Additional file 2. DNA extraction modifications from Qiagen Qiaamp DNA Stool mini Kit instructions.Modifications listed by corresponding step from Qiagen instructions, un-listed steps remain unchanged. [file 12862_2022_1973_MOESM2_ESM.csv]

							95% confidence			95% confidence			95% confidence			95% confidence			95% confidence			95% confidence			95% confidence
	nPars	AIC	delta	AICwt	Rsq	psi(Int)	Lower	Upper	p(Int)	Lower	Upper	psi(rugged)	Lower	Upper	psi(rugged:elev)	Lower	Upper	psi(rugged510)	Lower	Upper	psi(rugged510:elev)	Lower	Upper	p(rugged510)	Lower	Upper
.rugged30	3	315.96	0	0.27	0.07	0.951342164	-0.27	2.17	-0.98460092	-1.392459	-0.5767425	1.229474329	-0.5214801	2.980429	NA			NA			NA			NA
.ruggedelev30	4	316.79	0.82	0.179	0.086	1.165066467	0.03	2.3	-0.959578324	-1.349141	-0.5700159	1.185760374	0.02381723	2.3477035	-0.668077564	-1.85233747	0.5161823	NA			NA			NA
.rugged510	3	317.35	1.39	0.135	0.051	2.002627912	-6	10	-1.136597681	-1.755056	-0.5181395	NA			NA			2.234076203	-7.130411	11.59856	NA			NA
rugged510Xrugged30	2	317.89	1.93	0.103	0.071	0.91372422	-0.23	2.06	-0.99276296	-1.404565	-0.5809608	1.112927599	-0.6658045	2.89166	NA			NA			NA			0.049811618	-0.320917	0.4205403
.rugged510elev30	4	318.04	2.07	0.096	0.069	1.42361644	-0.28	3.13	-1.032052678	-1.452377	-0.6117286	NA			NA			1.014571002	-0.4080997	2.4372417	-0.707910305	-1.8098393	0.3940187	NA
rugged510Xruggedelev30	5	318.71	2.75	0.068	0.087	1.154107681	0.02	2.29	-0.971279003	-1.3719912	-0.5705668	1.126907636	-0.07454659	2.3283619	-0.660258837	-1.83856094	0.5180433	NA			NA			0.049746238	-0.3020981	0.4015906
null	2	318.93	2.97	0.061	0	0.758331381	-0.07	1.58	-0.99793287	-1.407106	-0.5887593	NA			NA			NA			NA			NA
rugged510Xrugged510	4	319.27	3.31	0.052	0.052	1.955849409	-3.94	7.85	-1.113395679	-1.655657	-0.5711346	NA			NA			2.240664179	-4.669111	9.15044	NA			-0.045488423	-0.372732	0.2817552
rugged510Xrugged510elev30	5	320.03	4.07	0.035	0.069	1.418541501	-0.35	3.19	-1.03249334	-1.45526	-0.6097264	NA			NA			1.005158834	-0.6635238	2.6738415	-0.70627075	-1.8179533	0.4054118	0.00411581	-0.385808	0.3940396
