# Supplementary material for: Beating the heat: ecology of desert bobcats
Source: BMC Ecol Evol. 2022 Mar 4;22:25. doi: 10.1186/s12862-022-01973-3 (PMC8896297; doi:10.1186/s12862-022-01973-3)
Supplement: Supplementary file 3 — Additional file 3: Additional Data. All raw data and details from camera trap models are available as Additional file 3. [file 12862_2022_1973_MOESM3_ESM.xlsx]

## Sheet: collardata
	ID	DateTime	Lat	Long	DType	Month	Year
1	KBF02	2018-03-06 04:49:22	33.4092	-114.047	val. GPS-3D	3	2018
2	KBF02	2018-03-06 04:19:36	33.409	-114.047	val. GPS-3D	3	2018
5	KBF02	2018-03-06 02:50:53	33.4092	-114.046	val. GPS-3D	3	2018
6	KBF02	2018-03-06 02:19:45	33.4091	-114.047	val. GPS-3D	3	2018
7	KBF02	2018-03-06 01:49:22	33.4091	-114.047	val. GPS-3D	3	2018
8	KBF02	2018-03-06 01:19:23	33.4091	-114.047	val. GPS-3D	3	2018
9	KBF02	2018-03-06 00:49:54	33.4091	-114.047	val. GPS-3D	3	2018
10	KBF02	2018-03-06 00:19:54	33.4091	-114.047	val. GPS-3D	3	2018
18	KBF02	2018-03-04 04:00:44	33.4091	-114.047	val. GPS-3D	3	2018
19	KBF02	2018-03-04 00:00:42	33.4084	-114.047	val. GPS-3D	3	2018
20	KBF02	2018-03-03 20:00:46	33.4078	-114.046	val. GPS-3D	3	2018
21	KBF02	2018-03-03 08:00:40	33.3982	-114.041	val. GPS-3D	3	2018
23	KBF02	2018-03-03 00:00:48	33.398	-114.041	val. GPS-3D	3	2018
24	KBF02	2018-03-02 20:00:37	33.4015	-114.038	val. GPS-3D	3	2018
25	KBF02	2018-03-02 08:00:37	33.3982	-114.041	val. GPS-3D	3	2018
26	KBF02	2018-03-02 04:00:37	33.398	-114.041	val. GPS-3D	3	2018
27	KBF02	2018-03-02 00:00:37	33.4023	-114.039	val. GPS-3D	3	2018
28	KBF02	2018-03-01 20:00:37	33.3996	-114.05	val. GPS-3D	3	2018
30	KBF02	2018-03-01 04:00:37	33.398	-114.041	val. GPS-3D	3	2018
31	KBF02	2018-03-01 00:00:37	33.398	-114.041	val. GPS-3D	3	2018
32	KBF02	2018-02-28 20:00:55	33.3997	-114.04	val. GPS-3D	2	2018
33	KBF02	2018-02-28 08:00:44	33.4159	-114.052	val. GPS-3D	2	2018
34	KBF02	2018-02-28 04:00:51	33.4186	-114.046	val. GPS-3D	2	2018
35	KBF02	2018-02-28 00:01:28	33.4233	-114.045	val. GPS-3D	2	2018
36	KBF02	2018-02-27 20:02:13	33.4237	-114.043	val. GPS-3D	2	2018
37	KBF02	2018-02-27 08:00:47	33.4155	-114.031	val. GPS-3D	2	2018
38	KBF02	2018-02-27 04:00:46	33.4166	-114.032	val. GPS-3D	2	2018
39	KBF02	2018-02-27 00:00:37	33.4171	-114.025	val. GPS-3D	2	2018
40	KBF02	2018-02-26 20:00:37	33.4157	-114.022	val. GPS-3D	2	2018
41	KBF02	2018-02-26 08:00:37	33.4165	-114.029	val. GPS-3D	2	2018
42	KBF02	2018-02-26 04:00:37	33.423	-114.027	val. GPS-3D	2	2018
43	KBF02	2018-02-26 00:00:37	33.4229	-114.022	val. GPS-3D	2	2018
44	KBF02	2018-02-25 20:00:37	33.4231	-114.023	val. GPS-3D	2	2018
46	KBF02	2018-02-25 04:00:44	33.4215	-114.008	val. GPS-3D	2	2018
47	KBF02	2018-02-25 00:00:46	33.4188	-114.005	val. GPS-3D	2	2018
48	KBF02	2018-02-24 20:00:59	33.4205	-114.007	val. GPS-3D	2	2018
49	KBF02	2018-02-24 08:01:05	33.4207	-114.009	val. GPS-3D	2	2018
50	KBF02	2018-02-24 04:01:39	33.4243	-114.014	val. GPS-3D	2	2018
51	KBF02	2018-02-24 00:00:52	33.4227	-114.016	val. GPS-3D	2	2018
52	KBF02	2018-02-23 20:01:02	33.4226	-114.009	val. GPS-3D	2	2018
53	KBF02	2018-02-23 08:01:32	33.4171	-114.025	val. GPS-3D	2	2018
54	KBF02	2018-02-23 04:00:37	33.4212	-114.034	val. GPS-3D	2	2018
55	KBF02	2018-02-23 00:00:37	33.4166	-114.035	val. GPS-3D	2	2018
56	KBF02	2018-02-22 20:00:54	33.4158	-114.033	val. GPS-3D	2	2018
57	KBF02	2018-02-22 08:02:11	33.4164	-114.022	val. GPS-3D	2	2018
58	KBF02	2018-02-22 04:00:37	33.4135	-114.021	val. GPS-3D	2	2018
59	KBF02	2018-02-22 00:00:37	33.4152	-114.021	val. GPS-3D	2	2018
60	KBF02	2018-02-21 20:00:37	33.4171	-114.025	val. GPS-3D	2	2018
61	KBF02	2018-02-21 08:00:37	33.4167	-114.046	val. GPS-3D	2	2018
62	KBF02	2018-02-21 04:00:37	33.4169	-114.047	val. GPS-3D	2	2018
63	KBF02	2018-02-21 00:00:37	33.4147	-114.05	val. GPS-3D	2	2018
64	KBF02	2018-02-20 20:00:37	33.4187	-114.052	val. GPS-3D	2	2018
65	KBF02	2018-02-20 08:02:36	33.4126	-114.058	val. GPS-3D	2	2018
66	KBF02	2018-02-20 04:00:38	33.4208	-114.056	val. GPS-3D	2	2018
67	KBF02	2018-02-20 00:00:38	33.4182	-114.052	val. GPS-3D	2	2018
68	KBF02	2018-02-19 20:01:08	33.4205	-114.037	val. GPS-3D	2	2018
69	KBF02	2018-02-19 08:02:05	33.4167	-114.02	val. GPS-3D	2	2018
70	KBF02	2018-02-19 04:02:15	33.4059	-114.016	val. GPS-3D	2	2018
71	KBF02	2018-02-19 00:00:46	33.3978	-114.023	val. GPS-3D	2	2018
72	KBF02	2018-02-18 20:00:46	33.3984	-114.038	val. GPS-3D	2	2018
73	KBF02	2018-02-18 08:01:10	33.4189	-114.05	val. GPS-3D	2	2018
74	KBF02	2018-02-18 04:01:58	33.4107	-114.05	val. GPS-3D	2	2018
75	KBF02	2018-02-18 00:00:46	33.403	-114.045	val. GPS-3D	2	2018
76	KBF02	2018-02-17 20:00:46	33.3996	-114.048	val. GPS-3D	2	2018
77	KBF02	2018-02-17 08:00:37	33.4201	-114.045	val. GPS-3D	2	2018
78	KBF02	2018-02-17 04:00:37	33.4196	-114.041	val. GPS-3D	2	2018
79	KBF02	2018-02-17 00:00:37	33.4193	-114.038	val. GPS-3D	2	2018
81	KBF02	2018-02-16 08:00:37	33.4149	-114.03	val. GPS-3D	2	2018
82	KBF02	2018-02-16 04:00:38	33.4157	-114.031	val. GPS-3D	2	2018
83	KBF02	2018-02-16 00:00:37	33.4165	-114.034	val. GPS-3D	2	2018
84	KBF02	2018-02-15 20:00:47	33.4165	-114.033	val. GPS-3D	2	2018
85	KBF02	2018-02-15 08:03:00	33.4133	-114.031	val. GPS-3D	2	2018
86	KBF02	2018-02-15 04:01:43	33.4142	-114.03	val. GPS-3D	2	2018
87	KBF02	2018-02-15 00:00:42	33.4167	-114.023	val. GPS-3D	2	2018
88	KBF02	2018-02-14 20:00:42	33.4109	-114.018	val. GPS-3D	2	2018
89	KBF02	2018-02-14 08:00:43	33.4166	-114.005	val. GPS-3D	2	2018
90	KBF02	2018-02-14 04:01:02	33.4209	-114.004	val. GPS-3D	2	2018
91	KBF02	2018-02-14 00:01:04	33.4231	-113.997	val. GPS-3D	2	2018
92	KBF02	2018-02-13 20:01:08	33.4254	-113.995	val. GPS-3D	2	2018
93	KBF02	2018-02-13 08:00:37	33.417	-114.025	val. GPS-3D	2	2018
94	KBF02	2018-02-13 04:00:37	33.4133	-114.021	val. GPS-3D	2	2018
95	KBF02	2018-02-13 00:00:54	33.4142	-114.018	val. GPS-3D	2	2018
96	KBF02	2018-02-12 20:00:37	33.4109	-114.018	val. GPS-3D	2	2018
97	KBF02	2018-02-12 08:01:00	33.4126	-114.023	val. GPS-3D	2	2018
98	KBF02	2018-02-12 04:00:43	33.4136	-114.029	val. GPS-3D	2	2018
100	KBF02	2018-02-11 20:00:44	33.4214	-114.037	val. GPS-3D	2	2018
101	KBF02	2018-02-11 08:00:54	33.4191	-114.046	val. GPS-3D	2	2018
102	KBF02	2018-02-11 04:01:33	33.4199	-114.046	val. GPS-3D	2	2018
103	KBF02	2018-02-11 00:00:40	33.4134	-114.044	val. GPS-3D	2	2018
104	KBF02	2018-02-10 20:00:42	33.4029	-114.041	val. GPS-3D	2	2018
105	KBF02	2018-02-10 08:00:47	33.414	-114.047	val. GPS-3D	2	2018
106	KBF02	2018-02-10 04:00:37	33.4202	-114.05	val. GPS-3D	2	2018
107	KBF02	2018-02-10 00:00:37	33.4175	-114.041	val. GPS-3D	2	2018
108	KBF02	2018-02-09 20:01:02	33.4146	-114.03	val. GPS-3D	2	2018
109	KBF02	2018-02-09 08:00:37	33.4239	-114.019	val. GPS-3D	2	2018
110	KBF02	2018-02-09 04:00:37	33.4219	-114.019	val. GPS-3D	2	2018
111	KBF02	2018-02-09 00:00:54	33.4211	-114.02	val. GPS-3D	2	2018
112	KBF02	2018-02-08 20:00:37	33.4172	-114.023	val. GPS-3D	2	2018
113	KBF02	2018-02-08 08:00:38	33.4085	-114.01	val. GPS-3D	2	2018
114	KBF02	2018-02-08 04:00:50	33.4081	-114.013	val. GPS-3D	2	2018
115	KBF02	2018-02-08 00:00:49	33.409	-114.018	val. GPS-3D	2	2018
116	KBF02	2018-02-07 20:00:47	33.4124	-114.019	val. GPS-3D	2	2018
117	KBF02	2018-02-07 08:00:44	33.4133	-114.031	val. GPS-3D	2	2018
118	KBF02	2018-02-07 04:00:44	33.4133	-114.031	val. GPS-3D	2	2018
119	KBF02	2018-02-07 00:01:07	33.4161	-114.032	val. GPS-3D	2	2018
120	KBF02	2018-02-06 20:00:39	33.4198	-114.028	val. GPS-3D	2	2018
121	KBF02	2018-02-06 08:00:37	33.4168	-114.024	val. GPS-3D	2	2018
122	KBF02	2018-02-06 04:00:37	33.4189	-114.027	val. GPS-3D	2	2018
123	KBF02	2018-02-06 00:00:37	33.4153	-114.031	val. GPS-3D	2	2018
124	KBF02	2018-02-05 20:00:37	33.4161	-114.029	val. GPS-3D	2	2018
125	KBF02	2018-02-05 08:00:37	33.407	-114.018	val. GPS-3D	2	2018
126	KBF02	2018-02-05 04:01:06	33.4029	-114.016	val. GPS-3D	2	2018
127	KBF02	2018-02-05 00:00:37	33.4049	-114.017	val. GPS-3D	2	2018
128	KBF02	2018-02-04 20:00:38	33.4101	-114.018	val. GPS-3D	2	2018
129	KBF02	2018-02-04 08:01:03	33.416	-114.017	val. GPS-3D	2	2018
130	KBF02	2018-02-04 04:01:34	33.416	-114.017	val. GPS-3D	2	2018
131	KBF02	2018-02-04 00:00:39	33.4159	-114.017	val. GPS-3D	2	2018
132	KBF02	2018-02-03 20:01:07	33.4159	-114.017	val. GPS-3D	2	2018
133	KBF02	2018-02-03 08:01:05	33.4159	-114.017	val. GPS-3D	2	2018
134	KBF02	2018-02-03 04:01:12	33.4159	-114.018	val. GPS-3D	2	2018
135	KBF02	2018-02-03 00:00:42	33.4209	-114.02	val. GPS-3D	2	2018
136	KBF02	2018-02-02 20:00:46	33.4233	-114.017	val. GPS-3D	2	2018
138	KBF02	2018-02-02 04:00:37	33.4108	-114.029	val. GPS-3D	2	2018
139	KBF02	2018-02-02 00:00:37	33.4107	-114.023	val. GPS-3D	2	2018
140	KBF02	2018-02-01 20:00:37	33.4134	-114.022	val. GPS-3D	2	2018
141	KBF02	2018-02-01 08:00:37	33.4152	-114.028	val. GPS-3D	2	2018
142	KBF02	2018-02-01 04:00:37	33.4195	-114.024	val. GPS-3D	2	2018
143	KBF02	2018-02-01 00:00:38	33.4219	-114.019	val. GPS-3D	2	2018
144	KBF02	2018-01-31 20:00:42	33.4229	-114.013	val. GPS-3D	1	2018
145	KBF02	2018-01-31 08:00:46	33.4266	-114.009	val. GPS-3D	1	2018
146	KBF02	2018-01-31 04:00:47	33.4254	-114.007	val. GPS-3D	1	2018
147	KBF02	2018-01-31 00:00:40	33.424	-114	val. GPS-3D	1	2018
148	KBF02	2018-01-30 20:00:45	33.4232	-114	val. GPS-3D	1	2018
149	KBF02	2018-01-30 08:02:06	33.4216	-114.005	val. GPS-3D	1	2018
150	KBF02	2018-01-30 04:01:11	33.4216	-114.005	val. GPS-3D	1	2018
151	KBF02	2018-01-30 00:00:54	33.4213	-114.005	val. GPS-3D	1	2018
152	KBF02	2018-01-29 20:00:37	33.4213	-114.005	val. GPS-3D	1	2018
153	KBF02	2018-01-29 08:00:37	33.4213	-114.005	val. GPS-3D	1	2018
154	KBF02	2018-01-29 04:00:37	33.4213	-114.005	val. GPS-3D	1	2018
155	KBF02	2018-01-29 00:00:37	33.4213	-114.005	val. GPS-3D	1	2018
156	KBF02	2018-01-28 20:00:37	33.4213	-114.005	val. GPS-3D	1	2018
157	KBF02	2018-01-28 08:00:38	33.4213	-114.005	val. GPS-3D	1	2018
158	KBF02	2018-01-28 04:00:42	33.4213	-114.005	val. GPS-3D	1	2018
159	KBF02	2018-01-28 00:00:41	33.4213	-114.005	val. GPS-3D	1	2018
160	KBF02	2018-01-27 20:00:42	33.4213	-114.005	val. GPS-3D	1	2018
161	KBF02	2018-01-27 08:00:48	33.4213	-114.005	val. GPS-3D	1	2018
162	KBF02	2018-01-27 04:01:13	33.4213	-114.005	val. GPS-3D	1	2018
163	KBF02	2018-01-27 00:00:39	33.4214	-114.004	val. GPS-3D	1	2018
164	KBF02	2018-01-26 20:00:56	33.4199	-114.004	val. GPS-3D	1	2018
165	KBF02	2018-01-26 08:00:42	33.4213	-114.005	val. GPS-3D	1	2018
166	KBF02	2018-01-26 04:01:06	33.4212	-114.008	val. GPS-3D	1	2018
167	KBF02	2018-01-26 00:00:37	33.4231	-114.01	val. GPS-3D	1	2018
168	KBF02	2018-01-25 20:01:06	33.4231	-114.01	val. GPS-3D	1	2018
169	KBF02	2018-01-25 08:01:02	33.4247	-114.017	val. GPS-3D	1	2018
170	KBF02	2018-01-25 04:00:38	33.42	-114.006	val. GPS-3D	1	2018
171	KBF02	2018-01-25 00:00:37	33.4214	-114.004	val. GPS-3D	1	2018
172	KBF02	2018-01-24 20:00:38	33.4214	-114.004	val. GPS-3D	1	2018
173	KBF02	2018-01-24 08:01:01	33.4222	-114.018	val. GPS-3D	1	2018
174	KBF02	2018-01-24 04:00:51	33.417	-114.029	val. GPS-3D	1	2018
175	KBF02	2018-01-24 00:00:45	33.4167	-114.024	val. GPS-3D	1	2018
176	KBF02	2018-01-23 20:00:43	33.4124	-114.022	val. GPS-3D	1	2018
177	KBF02	2018-01-23 08:00:44	33.4077	-114.012	val. GPS-3D	1	2018
178	KBF02	2018-01-23 04:00:54	33.4064	-114.018	val. GPS-3D	1	2018
179	KBF02	2018-01-23 00:00:43	33.4048	-114.02	val. GPS-3D	1	2018
180	KBF02	2018-01-22 20:00:39	33.4094	-114.02	val. GPS-3D	1	2018
181	KBF02	2018-01-22 08:00:37	33.4207	-114.009	val. GPS-3D	1	2018
182	KBF02	2018-01-22 04:00:37	33.4223	-114.013	val. GPS-3D	1	2018
183	KBF02	2018-01-22 00:00:37	33.4202	-114.021	val. GPS-3D	1	2018
184	KBF02	2018-01-21 20:00:37	33.4174	-114.03	val. GPS-3D	1	2018
185	KBF02	2018-01-21 08:00:37	33.4093	-114.044	val. GPS-3D	1	2018
186	KBF02	2018-01-21 04:00:38	33.4163	-114.05	val. GPS-3D	1	2018
187	KBF02	2018-01-21 00:00:37	33.4161	-114.047	val. GPS-3D	1	2018
188	KBF02	2018-01-20 20:01:07	33.4124	-114.052	val. GPS-3D	1	2018
189	KBF02	2018-01-20 08:00:46	33.4202	-114.059	val. GPS-3D	1	2018
190	KBF02	2018-01-20 04:00:44	33.422	-114.054	val. GPS-3D	1	2018
191	KBF02	2018-01-20 00:01:09	33.4176	-114.044	val. GPS-3D	1	2018
192	KBF02	2018-01-19 20:00:54	33.4188	-114.036	val. GPS-3D	1	2018
194	KBF02	2018-01-19 04:01:19	33.4155	-114.024	val. GPS-3D	1	2018
195	KBF02	2018-01-19 00:00:45	33.4142	-114.02	val. GPS-3D	1	2018
196	KBF02	2018-01-18 20:01:10	33.4113	-114.02	val. GPS-3D	1	2018
197	KBF02	2018-01-18 08:00:37	33.4124	-114.023	val. GPS-3D	1	2018
198	KBF02	2018-01-18 04:00:37	33.4141	-114.031	val. GPS-3D	1	2018
199	KBF02	2018-01-18 00:00:37	33.4171	-114.034	val. GPS-3D	1	2018
200	KBF02	2018-01-17 20:00:37	33.4184	-114.036	val. GPS-3D	1	2018
201	KBF02	2018-01-17 08:00:38	33.4124	-114.033	val. GPS-3D	1	2018
202	KBF02	2018-01-17 04:00:36	33.4147	-114.024	val. GPS-3D	1	2018
203	KBF02	2018-01-17 00:01:30	33.41	-114.018	val. GPS-3D	1	2018
204	KBF02	2018-01-16 20:01:36	33.4049	-114.017	val. GPS-3D	1	2018
206	KBF02	2018-01-16 04:00:44	33.4001	-114.014	val. GPS-3D	1	2018
207	KBF02	2018-01-16 00:00:42	33.4046	-114.016	val. GPS-3D	1	2018
208	KBF02	2018-01-15 20:00:45	33.4123	-114.02	val. GPS-3D	1	2018
209	KBF02	2018-01-15 08:00:45	33.4069	-114.017	val. GPS-3D	1	2018
210	KBF02	2018-01-15 04:02:08	33.4107	-114.019	val. GPS-3D	1	2018
211	KBF02	2018-01-15 00:00:45	33.4211	-114.015	val. GPS-3D	1	2018
212	KBF02	2018-01-14 20:00:37	33.4202	-114.012	val. GPS-3D	1	2018
213	KBF02	2018-01-14 08:00:37	33.4224	-114.021	val. GPS-3D	1	2018
214	KBF02	2018-01-14 04:00:37	33.4228	-114.019	val. GPS-3D	1	2018
215	KBF02	2018-01-14 00:00:37	33.4218	-114.02	val. GPS-3D	1	2018
216	KBF02	2018-01-13 20:00:37	33.4139	-114.019	val. GPS-3D	1	2018
217	KBF02	2018-01-13 08:01:06	33.4055	-114.018	val. GPS-3D	1	2018
218	KBF02	2018-01-13 04:00:37	33.4099	-114.018	val. GPS-3D	1	2018
219	KBF02	2018-01-13 00:00:38	33.4167	-114.024	val. GPS-3D	1	2018
220	KBF02	2018-01-12 20:00:38	33.4161	-114.032	val. GPS-3D	1	2018
221	KBF02	2018-01-12 08:00:41	33.4109	-114.044	val. GPS-3D	1	2018
222	KBF02	2018-01-12 04:00:43	33.4169	-114.052	val. GPS-3D	1	2018
223	KBF02	2018-01-12 00:01:40	33.4204	-114.041	val. GPS-3D	1	2018
224	KBF02	2018-01-11 20:00:40	33.4189	-114.037	val. GPS-3D	1	2018
225	KBF02	2018-01-11 08:00:46	33.4123	-114.024	val. GPS-3D	1	2018
226	KBF02	2018-01-11 04:01:07	33.4202	-114.015	val. GPS-3D	1	2018
227	KBF02	2018-01-11 00:01:30	33.4205	-114.012	val. GPS-3D	1	2018
228	KBF02	2018-01-10 20:01:08	33.4249	-114.017	val. GPS-3D	1	2018
229	KBF02	2018-01-10 08:00:37	33.4145	-114.016	val. GPS-3D	1	2018
230	KBF02	2018-01-10 04:00:37	33.4171	-114.025	val. GPS-3D	1	2018
231	KBF02	2018-01-10 00:00:37	33.4219	-114.037	val. GPS-3D	1	2018
232	KBF02	2018-01-09 20:00:37	33.4197	-114.053	val. GPS-3D	1	2018
233	KBF02	2018-01-09 08:00:37	33.41	-114.042	val. GPS-3D	1	2018
234	KBF02	2018-01-09 04:00:39	33.4015	-114.04	val. GPS-3D	1	2018
235	KBF02	2018-01-09 00:00:38	33.394	-114.04	val. GPS-3D	1	2018
236	KBF02	2018-01-08 20:00:49	33.3949	-114.04	val. GPS-3D	1	2018
237	KBF02	2018-01-08 08:00:41	33.3999	-114.049	val. GPS-3D	1	2018
238	KBF02	2018-01-08 04:02:04	33.4035	-114.058	val. GPS-3D	1	2018
239	KBF02	2018-01-08 00:00:52	33.4057	-114.059	val. GPS-3D	1	2018
240	KBF02	2018-01-07 20:00:45	33.4108	-114.057	val. GPS-3D	1	2018
241	KBF02	2018-01-07 08:00:42	33.4136	-114.051	val. GPS-3D	1	2018
242	KBF02	2018-01-07 04:01:00	33.4163	-114.05	val. GPS-3D	1	2018
243	KBF02	2018-01-07 00:00:37	33.4113	-114.043	val. GPS-3D	1	2018
244	KBF02	2018-01-06 20:00:37	33.4	-114.038	val. GPS-3D	1	2018
245	KBF02	2018-01-06 08:00:37	33.404	-114.026	val. GPS-3D	1	2018
246	KBF02	2018-01-06 04:00:37	33.404	-114.026	val. GPS-3D	1	2018
247	KBF02	2018-01-06 00:01:08	33.4024	-114.026	val. GPS-3D	1	2018
248	KBF02	2018-01-05 20:00:37	33.4048	-114.038	val. GPS-3D	1	2018
250	KBF02	2018-01-05 04:00:41	33.3968	-114.048	val. GPS-3D	1	2018
251	KBF02	2018-01-05 00:00:45	33.401	-114.048	val. GPS-3D	1	2018
252	KBF02	2018-01-04 20:00:44	33.4055	-114.047	val. GPS-3D	1	2018
253	KBF02	2018-01-04 08:01:03	33.398	-114.041	val. GPS-3D	1	2018
254	KBF02	2018-01-04 04:00:48	33.398	-114.041	val. GPS-3D	1	2018
255	KBF02	2018-01-04 00:00:51	33.4012	-114.038	val. GPS-3D	1	2018
256	KBF02	2018-01-03 20:00:36	33.4148	-114.046	val. GPS-3D	1	2018
257	KBF02	2018-01-03 08:00:37	33.4236	-114.05	val. GPS-3D	1	2018
258	KBF02	2018-01-03 04:00:37	33.423	-114.045	val. GPS-3D	1	2018
260	KBF02	2018-01-02 20:02:00	33.4156	-114.044	val. GPS-3D	1	2018
261	KBF02	2018-01-02 08:01:06	33.4171	-114.025	val. GPS-3D	1	2018
262	KBF02	2018-01-02 04:00:38	33.421	-114.023	val. GPS-3D	1	2018
263	KBF02	2018-01-02 00:00:37	33.421	-114.023	val. GPS-3D	1	2018
264	KBF02	2018-01-01 20:00:37	33.421	-114.023	val. GPS-3D	1	2018
265	KBF02	2018-01-01 08:00:45	33.4252	-114.019	val. GPS-3D	1	2018
266	KBF02	2018-01-01 04:00:43	33.421	-114.013	val. GPS-3D	1	2018
268	KBF02	2017-12-31 20:00:49	33.423	-114.011	val. GPS-3D	12	2017
269	KBF02	2017-12-31 08:01:26	33.4106	-114.017	val. GPS-3D	12	2017
270	KBF02	2017-12-31 04:01:02	33.4119	-114.019	val. GPS-3D	12	2017
271	KBF02	2017-12-31 00:00:39	33.4136	-114.021	val. GPS-3D	12	2017
272	KBF02	2017-12-30 20:00:37	33.4142	-114.021	val. GPS-3D	12	2017
273	KBF02	2017-12-30 08:01:02	33.4106	-114.029	val. GPS-3D	12	2017
274	KBF02	2017-12-30 04:00:37	33.4019	-114.027	val. GPS-3D	12	2017
275	KBF02	2017-12-30 00:02:06	33.3981	-114.029	val. GPS-3D	12	2017
276	KBF02	2017-12-29 20:00:37	33.3993	-114.037	val. GPS-3D	12	2017
278	KBF02	2017-12-29 04:00:38	33.411	-114.042	val. GPS-3D	12	2017
279	KBF02	2017-12-29 00:00:38	33.4053	-114.042	val. GPS-3D	12	2017
280	KBF02	2017-12-28 20:01:08	33.4038	-114.04	val. GPS-3D	12	2017
282	KBF02	2017-12-28 04:00:44	33.3938	-114.041	val. GPS-3D	12	2017
283	KBF02	2017-12-28 00:00:41	33.399	-114.038	val. GPS-3D	12	2017
284	KBF02	2017-12-27 20:00:43	33.4027	-114.039	val. GPS-3D	12	2017
286	KBF02	2017-12-27 04:00:42	33.3981	-114.025	val. GPS-3D	12	2017
287	KBF02	2017-12-27 00:00:37	33.4019	-114.026	val. GPS-3D	12	2017
288	KBF02	2017-12-26 20:01:00	33.4087	-114.03	val. GPS-3D	12	2017
289	KBF02	2017-12-26 08:00:37	33.4166	-114.02	val. GPS-3D	12	2017
290	KBF02	2017-12-26 04:00:37	33.4108	-114.019	val. GPS-3D	12	2017
291	KBF02	2017-12-26 00:00:54	33.4106	-114.018	val. GPS-3D	12	2017
292	KBF02	2017-12-25 20:00:38	33.4106	-114.018	val. GPS-3D	12	2017
293	KBF02	2017-12-25 08:00:53	33.419	-114.039	val. GPS-3D	12	2017
294	KBF02	2017-12-25 04:00:38	33.4192	-114.04	val. GPS-3D	12	2017
295	KBF02	2017-12-25 00:01:17	33.4203	-114.044	val. GPS-3D	12	2017
296	KBF02	2017-12-24 20:00:40	33.4174	-114.046	val. GPS-3D	12	2017
297	KBF02	2017-12-24 08:01:13	33.4056	-114.037	val. GPS-3D	12	2017
298	KBF02	2017-12-24 04:00:49	33.398	-114.041	val. GPS-3D	12	2017
299	KBF02	2017-12-24 00:01:35	33.398	-114.041	val. GPS-3D	12	2017
300	KBF02	2017-12-23 20:00:39	33.4028	-114.038	val. GPS-3D	12	2017
301	KBF02	2017-12-23 08:00:37	33.4079	-114.018	val. GPS-3D	12	2017
302	KBF02	2017-12-23 04:00:37	33.4147	-114.021	val. GPS-3D	12	2017
303	KBF02	2017-12-23 00:00:37	33.4166	-114.02	val. GPS-3D	12	2017
304	KBF02	2017-12-22 20:00:37	33.4175	-114.02	val. GPS-3D	12	2017
305	KBF02	2017-12-22 08:00:38	33.4207	-114.016	val. GPS-3D	12	2017
306	KBF02	2017-12-22 04:00:37	33.4237	-114.011	val. GPS-3D	12	2017
307	KBF02	2017-12-22 00:00:38	33.4242	-114.014	val. GPS-3D	12	2017
308	KBF02	2017-12-21 20:00:37	33.4147	-114.026	val. GPS-3D	12	2017
310	KBF02	2017-12-21 04:00:52	33.4176	-114.034	val. GPS-3D	12	2017
311	KBF02	2017-12-21 00:01:28	33.4165	-114.028	val. GPS-3D	12	2017
312	KBF02	2017-12-20 20:01:30	33.4095	-114.017	val. GPS-3D	12	2017
313	KBF02	2017-12-20 08:00:49	33.4097	-114.017	val. GPS-3D	12	2017
314	KBF02	2017-12-20 04:00:45	33.4159	-114.024	val. GPS-3D	12	2017
315	KBF02	2017-12-20 00:00:41	33.4157	-114.027	val. GPS-3D	12	2017
316	KBF02	2017-12-19 20:00:38	33.4133	-114.031	val. GPS-3D	12	2017
318	KBF02	2017-12-19 04:00:37	33.4042	-114.042	val. GPS-3D	12	2017
319	KBF02	2017-12-19 00:01:02	33.4013	-114.046	val. GPS-3D	12	2017
320	KBF02	2017-12-18 20:00:37	33.4003	-114.047	val. GPS-3D	12	2017
321	KBF02	2017-12-18 08:00:37	33.4003	-114.047	val. GPS-3D	12	2017
322	KBF02	2017-12-18 04:02:36	33.4004	-114.047	val. GPS-3D	12	2017
324	KBF02	2017-12-17 20:00:36	33.3994	-114.047	val. GPS-3D	12	2017
325	KBF02	2017-12-17 08:01:07	33.4011	-114.042	val. GPS-3D	12	2017
326	KBF02	2017-12-17 04:00:50	33.4017	-114.038	val. GPS-3D	12	2017
327	KBF02	2017-12-17 00:00:45	33.4013	-114.037	val. GPS-3D	12	2017
328	KBF02	2017-12-16 20:00:45	33.3987	-114.039	val. GPS-3D	12	2017
329	KBF02	2017-12-16 08:02:37	33.398	-114.041	val. GPS-3D	12	2017
330	KBF02	2017-12-16 04:01:00	33.3919	-114.04	val. GPS-3D	12	2017
332	KBF02	2017-12-15 20:00:38	33.3912	-114.039	val. GPS-3D	12	2017
333	KBF02	2017-12-15 08:00:37	33.398	-114.041	val. GPS-3D	12	2017
334	KBF02	2017-12-15 04:00:37	33.402	-114.037	val. GPS-3D	12	2017
335	KBF02	2017-12-15 00:00:54	33.402	-114.037	val. GPS-3D	12	2017
336	KBF02	2017-12-14 20:01:07	33.402	-114.038	val. GPS-3D	12	2017
337	KBF02	2017-12-14 08:00:38	33.402	-114.035	val. GPS-3D	12	2017
338	KBF02	2017-12-14 04:00:37	33.4145	-114.047	val. GPS-3D	12	2017
339	KBF02	2017-12-14 00:00:44	33.416	-114.049	val. GPS-3D	12	2017
340	KBF02	2017-12-13 20:00:43	33.4161	-114.033	val. GPS-3D	12	2017
341	KBF02	2017-12-13 08:01:06	33.4115	-114.019	val. GPS-3D	12	2017
342	KBF02	2017-12-13 04:01:08	33.4116	-114.028	val. GPS-3D	12	2017
343	KBF02	2017-12-13 00:01:30	33.4127	-114.031	val. GPS-3D	12	2017
344	KBF02	2017-12-12 20:00:40	33.4162	-114.028	val. GPS-3D	12	2017
345	KBF02	2017-12-12 08:00:45	33.4176	-114.016	val. GPS-3D	12	2017
346	KBF02	2017-12-12 04:00:40	33.4208	-114.019	val. GPS-3D	12	2017
347	KBF02	2017-12-12 00:00:37	33.4217	-114.019	val. GPS-3D	12	2017
348	KBF02	2017-12-11 20:01:06	33.4262	-114.021	val. GPS-3D	12	2017
349	KBF02	2017-12-11 08:00:37	33.4195	-114.006	val. GPS-3D	12	2017
350	KBF02	2017-12-11 04:00:37	33.4224	-114.013	val. GPS-3D	12	2017
351	KBF02	2017-12-11 00:00:54	33.4203	-114.015	val. GPS-3D	12	2017
352	KBF02	2017-12-10 20:00:37	33.4121	-114.019	val. GPS-3D	12	2017
353	KBF02	2017-12-10 08:00:41	33.3976	-114.018	val. GPS-3D	12	2017
354	KBF02	2017-12-10 04:00:37	33.3965	-114.018	val. GPS-3D	12	2017
355	KBF02	2017-12-10 00:00:43	33.395	-114.017	val. GPS-3D	12	2017
356	KBF02	2017-12-09 20:01:11	33.3984	-114.024	val. GPS-3D	12	2017
357	KBF02	2017-12-09 08:00:42	33.4167	-114.024	val. GPS-3D	12	2017
358	KBF02	2017-12-09 04:00:45	33.4166	-114.031	val. GPS-3D	12	2017
359	KBF02	2017-12-09 00:00:52	33.4178	-114.041	val. GPS-3D	12	2017
360	KBF02	2017-12-08 20:00:51	33.4054	-114.04	val. GPS-3D	12	2017
361	KBF02	2017-12-08 08:00:54	33.3981	-114.041	val. GPS-3D	12	2017
362	KBF02	2017-12-08 04:01:06	33.402	-114.038	val. GPS-3D	12	2017
363	KBF02	2017-12-08 00:01:00	33.4006	-114.04	val. GPS-3D	12	2017
364	KBF02	2017-12-07 20:00:37	33.3931	-114.039	val. GPS-3D	12	2017
365	KBF02	2017-12-07 08:00:37	33.4018	-114.04	val. GPS-3D	12	2017
367	KBF02	2017-12-07 00:00:37	33.406	-114.037	val. GPS-3D	12	2017
368	KBF02	2017-12-06 20:01:38	33.4025	-114.038	val. GPS-3D	12	2017
369	KBF02	2017-12-06 08:00:50	33.4009	-114.02	val. GPS-3D	12	2017
371	KBF02	2017-12-06 00:00:52	33.4064	-114.012	val. GPS-3D	12	2017
372	KBF02	2017-12-05 20:00:39	33.4117	-114.019	val. GPS-3D	12	2017
373	KBF02	2017-12-05 08:01:20	33.413	-114.031	val. GPS-3D	12	2017
374	KBF02	2017-12-05 04:01:09	33.4169	-114.035	val. GPS-3D	12	2017
375	KBF02	2017-12-05 00:01:11	33.405	-114.046	val. GPS-3D	12	2017
376	KBF02	2017-12-04 20:00:49	33.3996	-114.048	val. GPS-3D	12	2017
378	KBF02	2017-12-04 04:01:06	33.4029	-114.037	val. GPS-3D	12	2017
379	KBF02	2017-12-04 00:00:37	33.3997	-114.037	val. GPS-3D	12	2017
380	KBF02	2017-12-03 20:01:38	33.3972	-114.034	val. GPS-3D	12	2017
381	KBF02	2017-12-03 08:00:37	33.3997	-114.041	val. GPS-3D	12	2017
382	KBF02	2017-12-03 04:00:37	33.4082	-114.044	val. GPS-3D	12	2017
383	KBF02	2017-12-03 00:00:37	33.4036	-114.046	val. GPS-3D	12	2017
384	KBF02	2017-12-02 20:01:09	33.4017	-114.042	val. GPS-3D	12	2017
385	KBF02	2017-12-02 08:00:43	33.4012	-114.039	val. GPS-3D	12	2017
386	KBF02	2017-12-02 04:00:39	33.4028	-114.039	val. GPS-3D	12	2017
387	KBF02	2017-12-02 00:00:42	33.3952	-114.04	val. GPS-3D	12	2017
388	KBF02	2017-12-01 20:00:46	33.396	-114.04	val. GPS-3D	12	2017
389	KBF02	2017-12-01 08:00:50	33.4128	-114.03	val. GPS-3D	12	2017
390	KBF02	2017-12-01 04:01:13	33.4134	-114.021	val. GPS-3D	12	2017
391	KBF02	2017-12-01 00:00:37	33.4048	-114.016	val. GPS-3D	12	2017
392	KBF02	2017-11-30 20:00:54	33.4015	-114.014	val. GPS-3D	11	2017
393	KBF02	2017-11-30 08:00:37	33.4029	-114.021	val. GPS-3D	11	2017
394	KBF02	2017-11-30 04:00:37	33.402	-114.026	val. GPS-3D	11	2017
395	KBF02	2017-11-30 00:00:37	33.391	-114.039	val. GPS-3D	11	2017
396	KBF02	2017-11-29 20:01:02	33.3964	-114.039	val. GPS-3D	11	2017
397	KBF02	2017-11-29 08:00:38	33.4079	-114.045	val. GPS-3D	11	2017
398	KBF02	2017-11-29 04:01:36	33.4083	-114.054	val. GPS-3D	11	2017
399	KBF02	2017-11-29 00:00:47	33.4124	-114.056	val. GPS-3D	11	2017
400	KBF02	2017-11-28 20:00:45	33.4134	-114.049	val. GPS-3D	11	2017
401	KBF02	2017-11-28 08:00:46	33.414	-114.037	val. GPS-3D	11	2017
402	KBF02	2017-11-28 04:00:58	33.4157	-114.022	val. GPS-3D	11	2017
403	KBF02	2017-11-28 00:00:50	33.4092	-114.019	val. GPS-3D	11	2017
404	KBF02	2017-11-27 20:00:44	33.4093	-114.019	val. GPS-3D	11	2017
405	KBF02	2017-11-27 08:00:37	33.4048	-114.028	val. GPS-3D	11	2017
406	KBF02	2017-11-27 04:01:06	33.414	-114.03	val. GPS-3D	11	2017
407	KBF02	2017-11-27 00:01:02	33.4145	-114.041	val. GPS-3D	11	2017
408	KBF02	2017-11-26 20:00:37	33.4053	-114.045	val. GPS-3D	11	2017
410	KBF02	2017-11-26 04:00:37	33.3989	-114.049	val. GPS-3D	11	2017
411	KBF02	2017-11-26 00:01:06	33.4061	-114.045	val. GPS-3D	11	2017
412	KBF02	2017-11-25 20:00:54	33.4035	-114.041	val. GPS-3D	11	2017
414	KBF02	2017-11-25 04:01:51	33.3937	-114.042	val. GPS-3D	11	2017
415	KBF02	2017-11-25 00:01:09	33.4053	-114.037	val. GPS-3D	11	2017
416	KBF02	2017-11-24 20:01:26	33.4113	-114.027	val. GPS-3D	11	2017
417	KBF02	2017-11-24 08:01:31	33.4144	-114.013	val. GPS-3D	11	2017
418	KBF02	2017-11-24 04:01:40	33.4189	-114.011	val. GPS-3D	11	2017
419	KBF02	2017-11-24 00:00:45	33.4192	-114.007	val. GPS-3D	11	2017
420	KBF02	2017-11-23 20:00:38	33.4228	-114.01	val. GPS-3D	11	2017
421	KBF02	2017-11-23 08:00:37	33.4185	-114.023	val. GPS-3D	11	2017
422	KBF02	2017-11-23 04:00:37	33.416	-114.024	val. GPS-3D	11	2017
423	KBF02	2017-11-23 00:00:37	33.4103	-114.029	val. GPS-3D	11	2017
424	KBF02	2017-11-22 20:00:37	33.4076	-114.029	val. GPS-3D	11	2017
426	KBF02	2017-11-22 04:01:00	33.3998	-114.039	val. GPS-3D	11	2017
427	KBF02	2017-11-22 00:01:09	33.4057	-114.039	val. GPS-3D	11	2017
428	KBF02	2017-11-21 20:00:44	33.4001	-114.037	val. GPS-3D	11	2017
429	KBF02	2017-11-21 08:00:43	33.3948	-114.033	val. GPS-3D	11	2017
430	KBF02	2017-11-21 04:00:39	33.3976	-114.023	val. GPS-3D	11	2017
431	KBF02	2017-11-21 00:00:56	33.3969	-114.018	val. GPS-3D	11	2017
432	KBF02	2017-11-20 20:00:39	33.3947	-114.019	val. GPS-3D	11	2017
433	KBF02	2017-11-20 08:00:45	33.3976	-114.018	val. GPS-3D	11	2017
434	KBF02	2017-11-20 04:00:37	33.4041	-114.018	val. GPS-3D	11	2017
435	KBF02	2017-11-20 00:00:37	33.407	-114.015	val. GPS-3D	11	2017
436	KBF02	2017-11-19 20:00:37	33.4126	-114.021	val. GPS-3D	11	2017
437	KBF02	2017-11-19 08:00:37	33.4062	-114.03	val. GPS-3D	11	2017
438	KBF02	2017-11-19 04:01:36	33.4174	-114.032	val. GPS-3D	11	2017
439	KBF02	2017-11-19 00:01:30	33.4157	-114.043	val. GPS-3D	11	2017
440	KBF02	2017-11-18 20:00:37	33.404	-114.04	val. GPS-3D	11	2017
441	KBF02	2017-11-18 08:00:46	33.3944	-114.038	val. GPS-3D	11	2017
442	KBF02	2017-11-18 04:02:46	33.398	-114.04	val. GPS-3D	11	2017
443	KBF02	2017-11-18 00:00:51	33.4086	-114.04	val. GPS-3D	11	2017
444	KBF02	2017-11-17 20:00:46	33.4054	-114.047	val. GPS-3D	11	2017
446	KBF02	2017-11-17 04:00:55	33.3971	-114.041	val. GPS-3D	11	2017
447	KBF02	2017-11-17 00:00:46	33.3973	-114.032	val. GPS-3D	11	2017
448	KBF02	2017-11-16 20:00:52	33.3969	-114.019	val. GPS-3D	11	2017
449	KBF02	2017-11-16 08:02:08	33.4014	-114.015	val. GPS-3D	11	2017
450	KBF02	2017-11-16 04:00:37	33.4116	-114.02	val. GPS-3D	11	2017
451	KBF02	2017-11-16 00:00:37	33.4153	-114.019	val. GPS-3D	11	2017
452	KBF02	2017-11-15 20:00:37	33.4149	-114.028	val. GPS-3D	11	2017
455	KBF02	2017-11-15 00:01:30	33.4033	-114.042	val. GPS-3D	11	2017
456	KBF02	2017-11-14 20:00:59	33.3951	-114.04	val. GPS-3D	11	2017
457	KBF02	2017-11-14 08:00:46	33.3967	-114.045	val. GPS-3D	11	2017
458	KBF02	2017-11-14 04:00:51	33.3968	-114.04	val. GPS-3D	11	2017
459	KBF02	2017-11-14 00:00:41	33.3968	-114.029	val. GPS-3D	11	2017
460	KBF02	2017-11-13 20:00:43	33.3961	-114.028	val. GPS-3D	11	2017
461	KBF02	2017-11-13 08:00:47	33.4013	-114.029	val. GPS-3D	11	2017
462	KBF02	2017-11-13 04:00:43	33.3994	-114.038	val. GPS-3D	11	2017
463	KBF02	2017-11-13 00:00:37	33.4029	-114.047	val. GPS-3D	11	2017
464	KBF02	2017-11-12 20:01:06	33.4008	-114.049	val. GPS-3D	11	2017
465	KBF02	2017-11-12 08:00:37	33.4085	-114.046	val. GPS-3D	11	2017
466	KBF02	2017-11-12 04:00:37	33.4133	-114.044	val. GPS-3D	11	2017
467	KBF02	2017-11-12 00:00:38	33.4189	-114.032	val. GPS-3D	11	2017
468	KBF02	2017-11-11 20:00:37	33.4185	-114.013	val. GPS-3D	11	2017
469	KBF02	2017-11-11 08:01:07	33.4111	-114.015	val. GPS-3D	11	2017
470	KBF02	2017-11-11 04:01:16	33.4148	-114.018	val. GPS-3D	11	2017
471	KBF02	2017-11-11 00:00:53	33.4205	-114.026	val. GPS-3D	11	2017
472	KBF02	2017-11-10 20:00:54	33.4068	-114.03	val. GPS-3D	11	2017
473	KBF02	2017-11-10 08:00:40	33.4055	-114.037	val. GPS-3D	11	2017
474	KBF02	2017-11-10 04:00:45	33.3998	-114.045	val. GPS-3D	11	2017
475	KBF02	2017-11-10 00:00:40	33.4071	-114.046	val. GPS-3D	11	2017
476	KBF02	2017-11-09 20:00:42	33.4033	-114.042	val. GPS-3D	11	2017
477	KBF02	2017-11-09 08:01:08	33.3966	-114.045	val. GPS-3D	11	2017
478	KBF02	2017-11-09 04:00:37	33.3941	-114.036	val. GPS-3D	11	2017
479	KBF02	2017-11-09 00:00:37	33.3939	-114.032	val. GPS-3D	11	2017
480	KBF02	2017-11-08 20:00:37	33.4111	-114.032	val. GPS-3D	11	2017
481	KBF02	2017-11-08 08:01:36	33.4126	-114.033	val. GPS-3D	11	2017
482	KBF02	2017-11-08 04:00:37	33.4096	-114.025	val. GPS-3D	11	2017
483	KBF02	2017-11-08 00:00:38	33.4098	-114.022	val. GPS-3D	11	2017
484	KBF02	2017-11-07 20:00:38	33.4069	-114.016	val. GPS-3D	11	2017
485	KBF02	2017-11-07 08:02:31	33.4018	-114.018	val. GPS-3D	11	2017
486	KBF02	2017-11-07 04:00:44	33.4047	-114.013	val. GPS-3D	11	2017
487	KBF02	2017-11-07 00:00:40	33.4076	-114.014	val. GPS-3D	11	2017
488	KBF02	2017-11-06 20:00:54	33.4127	-114.022	val. GPS-3D	11	2017
491	KBF02	2017-11-06 00:00:40	33.3934	-114.04	val. GPS-3D	11	2017
492	KBF02	2017-11-05 20:00:37	33.3983	-114.048	val. GPS-3D	11	2017
493	KBF02	2017-11-05 08:00:37	33.4072	-114.044	val. GPS-3D	11	2017
494	KBF02	2017-11-05 04:01:06	33.4148	-114.05	val. GPS-3D	11	2017
495	KBF02	2017-11-05 00:00:37	33.4122	-114.033	val. GPS-3D	11	2017
496	KBF02	2017-11-04 20:00:37	33.4179	-114.035	val. GPS-3D	11	2017
497	KBF02	2017-11-04 08:00:38	33.4107	-114.024	val. GPS-3D	11	2017
498	KBF02	2017-11-04 04:01:32	33.4071	-114.019	val. GPS-3D	11	2017
499	KBF02	2017-11-04 00:01:34	33.3937	-114.034	val. GPS-3D	11	2017
500	KBF02	2017-11-03 20:00:46	33.3928	-114.04	val. GPS-3D	11	2017
502	KBF02	2017-11-03 04:01:01	33.405	-114.038	val. GPS-3D	11	2017
504	KBF02	2017-11-02 20:00:46	33.4022	-114.037	val. GPS-3D	11	2017
506	KBF02	2017-11-02 04:00:54	33.4221	-114.024	val. GPS-3D	11	2017
507	KBF02	2017-11-02 00:00:37	33.4175	-114.015	val. GPS-3D	11	2017
508	KBF02	2017-11-01 20:01:02	33.4149	-114.022	val. GPS-3D	11	2017
509	KBF02	2017-11-01 08:00:37	33.4043	-114.026	val. GPS-3D	11	2017
510	KBF02	2017-11-01 04:01:02	33.4059	-114.036	val. GPS-3D	11	2017
511	KBF02	2017-11-01 00:00:37	33.4001	-114.043	val. GPS-3D	11	2017
512	KBF02	2017-10-31 20:01:08	33.4125	-114.044	val. GPS-3D	10	2017
513	KBF02	2017-10-31 08:02:41	33.4167	-114.035	val. GPS-3D	10	2017
514	KBF02	2017-10-31 04:00:42	33.4143	-114.02	val. GPS-3D	10	2017
515	KBF02	2017-10-31 00:00:44	33.4018	-114.014	val. GPS-3D	10	2017
516	KBF02	2017-10-30 20:02:01	33.4008	-114.025	val. GPS-3D	10	2017
517	KBF02	2017-10-30 08:01:26	33.3998	-114.035	val. GPS-3D	10	2017
518	KBF02	2017-10-30 04:01:07	33.4073	-114.04	val. GPS-3D	10	2017
519	KBF02	2017-10-30 00:00:55	33.4018	-114.039	val. GPS-3D	10	2017
520	KBF02	2017-10-29 20:01:02	33.4019	-114.038	val. GPS-3D	10	2017
521	KBF02	2017-10-29 08:00:38	33.4045	-114.017	val. GPS-3D	10	2017
522	KBF02	2017-10-29 04:00:37	33.4195	-114.012	val. GPS-3D	10	2017
523	KBF02	2017-10-29 00:01:32	33.421	-114.021	val. GPS-3D	10	2017
524	KBF02	2017-10-28 20:00:37	33.4189	-114.031	val. GPS-3D	10	2017
525	KBF02	2017-10-28 08:00:37	33.4018	-114.037	val. GPS-3D	10	2017
526	KBF02	2017-10-28 04:00:38	33.4017	-114.039	val. GPS-3D	10	2017
527	KBF02	2017-10-28 00:01:04	33.4037	-114.039	val. GPS-3D	10	2017
528	KBF02	2017-10-27 20:00:48	33.3992	-114.04	val. GPS-3D	10	2017
529	KBF02	2017-10-27 08:01:47	33.4021	-114.037	val. GPS-3D	10	2017
530	KBF02	2017-10-27 04:01:05	33.4013	-114.035	val. GPS-3D	10	2017
531	KBF02	2017-10-27 00:00:44	33.4	-114.037	val. GPS-3D	10	2017
532	KBF02	2017-10-26 20:00:57	33.4021	-114.038	val. GPS-3D	10	2017
533	KBF02	2017-10-26 08:00:49	33.4022	-114.037	val. GPS-3D	10	2017
534	KBF02	2017-10-26 04:01:31	33.4015	-114.038	val. GPS-3D	10	2017
535	KBF02	2017-10-26 00:00:37	33.4018	-114.036	val. GPS-3D	10	2017
536	KBF02	2017-10-25 20:00:37	33.402	-114.038	val. GPS-3D	10	2017
537	KBF02	2017-10-25 08:00:37	33.4013	-114.038	val. GPS-3D	10	2017
538	KBF02	2017-10-25 04:00:37	33.3982	-114.03	val. GPS-3D	10	2017
539	KBF02	2017-10-25 00:00:54	33.4007	-114.026	val. GPS-3D	10	2017
540	KBF02	2017-10-24 20:00:37	33.3958	-114.041	val. GPS-3D	10	2017
541	KBF02	2017-10-24 08:01:08	33.4051	-114.037	val. GPS-3D	10	2017
542	KBF02	2017-10-24 04:01:46	33.4145	-114.039	val. GPS-3D	10	2017
543	KBF02	2017-10-24 00:00:42	33.4127	-114.025	val. GPS-3D	10	2017
544	KBF02	2017-10-23 20:00:56	33.4137	-114.02	val. GPS-3D	10	2017
546	KBF02	2017-10-23 04:00:53	33.4058	-114.045	val. GPS-3D	10	2017
547	KBF02	2017-10-23 00:00:47	33.3997	-114.049	val. GPS-3D	10	2017
548	KBF02	2017-10-22 20:01:17	33.4076	-114.047	val. GPS-3D	10	2017
549	KBF02	2017-10-22 08:00:37	33.4053	-114.049	val. GPS-3D	10	2017
550	KBF02	2017-10-22 04:00:37	33.4011	-114.048	val. GPS-3D	10	2017
551	KBF02	2017-10-22 00:01:32	33.4058	-114.047	val. GPS-3D	10	2017
552	KBF02	2017-10-21 20:01:06	33.4086	-114.047	val. GPS-3D	10	2017
553	KBF02	2017-10-21 08:01:08	33.4038	-114.046	val. GPS-3D	10	2017
554	KBF02	2017-10-21 04:01:06	33.3971	-114.028	val. GPS-3D	10	2017
555	KBF02	2017-10-21 00:00:37	33.4011	-114.049	val. GPS-3D	10	2017
556	KBF02	2017-10-20 20:00:46	33.4037	-114.046	val. GPS-3D	10	2017
557	KBF02	2017-10-20 08:00:44	33.407	-114.039	val. GPS-3D	10	2017
558	KBF02	2017-10-20 04:00:54	33.4057	-114.037	val. GPS-3D	10	2017
559	KBF02	2017-10-20 00:00:47	33.4	-114.039	val. GPS-3D	10	2017
560	KBF02	2017-10-19 20:01:04	33.3989	-114.038	val. GPS-3D	10	2017
561	KBF02	2017-10-19 08:00:39	33.408	-114.035	val. GPS-3D	10	2017
562	KBF02	2017-10-19 04:00:41	33.4182	-114.034	val. GPS-3D	10	2017
563	KBF02	2017-10-19 00:00:37	33.4129	-114.033	val. GPS-3D	10	2017
564	KBF02	2017-10-18 20:00:37	33.4123	-114.026	val. GPS-3D	10	2017
565	KBF02	2017-10-18 08:00:37	33.4122	-114.03	val. GPS-3D	10	2017
566	KBF02	2017-10-18 04:00:37	33.4122	-114.03	val. GPS-3D	10	2017
567	KBF02	2017-10-18 00:00:37	33.4165	-114.03	val. GPS-3D	10	2017
568	KBF02	2017-10-17 20:00:38	33.4121	-114.03	val. GPS-3D	10	2017
569	KBF02	2017-10-17 08:00:37	33.4095	-114.029	val. GPS-3D	10	2017
570	KBF02	2017-10-17 04:01:07	33.4155	-114.028	val. GPS-3D	10	2017
571	KBF02	2017-10-17 00:00:39	33.4169	-114.026	val. GPS-3D	10	2017
572	KBF02	2017-10-16 20:01:32	33.4117	-114.027	val. GPS-3D	10	2017
575	KBF02	2017-10-16 00:00:42	33.4002	-114.048	val. GPS-3D	10	2017
576	KBF02	2017-10-15 20:01:36	33.4084	-114.046	val. GPS-3D	10	2017
577	KBF02	2017-10-15 08:00:43	33.4087	-114.036	val. GPS-3D	10	2017
578	KBF02	2017-10-15 04:00:42	33.4083	-114.04	val. GPS-3D	10	2017
579	KBF02	2017-10-15 00:00:40	33.4055	-114.037	val. GPS-3D	10	2017
580	KBF02	2017-10-14 20:00:40	33.4035	-114.038	val. GPS-3D	10	2017
581	KBF02	2017-10-14 08:01:56	33.4051	-114.028	val. GPS-3D	10	2017
582	KBF02	2017-10-14 04:01:00	33.4	-114.037	val. GPS-3D	10	2017
583	KBF02	2017-10-14 00:00:58	33.397	-114.031	val. GPS-3D	10	2017
584	KBF02	2017-10-13 20:01:36	33.4054	-114.028	val. GPS-3D	10	2017
585	KBF02	2017-10-13 08:00:38	33.4057	-114.02	val. GPS-3D	10	2017
586	KBF02	2017-10-13 04:01:06	33.4063	-114.018	val. GPS-3D	10	2017
587	KBF02	2017-10-13 00:01:30	33.4047	-114.019	val. GPS-3D	10	2017
588	KBF02	2017-10-12 20:02:31	33.4063	-114.017	val. GPS-3D	10	2017
590	KBF02	2017-10-12 04:00:43	33.4165	-114.021	val. GPS-3D	10	2017
591	KBF02	2017-10-12 00:00:39	33.4079	-114.035	val. GPS-3D	10	2017
592	KBF02	2017-10-11 20:01:12	33.4091	-114.044	val. GPS-3D	10	2017
593	KBF02	2017-10-11 08:01:18	33.3999	-114.042	val. GPS-3D	10	2017
594	KBF02	2017-10-11 04:00:43	33.4058	-114.027	val. GPS-3D	10	2017
595	KBF02	2017-10-11 00:00:37	33.4162	-114.033	val. GPS-3D	10	2017
596	KBF02	2017-10-10 20:00:37	33.417	-114.034	val. GPS-3D	10	2017
597	KBF02	2017-10-10 08:00:56	33.4177	-114.016	val. GPS-3D	10	2017
598	KBF02	2017-10-10 04:00:37	33.4123	-114.018	val. GPS-3D	10	2017
599	KBF02	2017-10-10 00:00:54	33.4122	-114.018	val. GPS-3D	10	2017
600	KBF02	2017-10-09 20:00:38	33.4124	-114.018	val. GPS-3D	10	2017
601	KBF02	2017-10-09 08:02:08	33.4094	-114.04	val. GPS-3D	10	2017
602	KBF02	2017-10-09 04:00:54	33.4151	-114.045	val. GPS-3D	10	2017
603	KBF02	2017-10-09 00:00:49	33.4169	-114.027	val. GPS-3D	10	2017
604	KBF02	2017-10-08 20:00:41	33.412	-114.022	val. GPS-3D	10	2017
606	KBF02	2017-10-08 04:00:45	33.4071	-114.015	val. GPS-3D	10	2017
608	KBF02	2017-10-07 20:01:13	33.4129	-114.022	val. GPS-3D	10	2017
609	KBF02	2017-10-07 08:01:07	33.4116	-114.017	val. GPS-3D	10	2017
610	KBF02	2017-10-07 04:01:00	33.4101	-114.019	val. GPS-3D	10	2017
611	KBF02	2017-10-07 00:00:37	33.4077	-114.02	val. GPS-3D	10	2017
612	KBF02	2017-10-06 20:01:26	33.4087	-114.018	val. GPS-3D	10	2017
613	KBF02	2017-10-06 08:00:37	33.4051	-114.029	val. GPS-3D	10	2017
614	KBF02	2017-10-06 04:00:37	33.4026	-114.04	val. GPS-3D	10	2017
615	KBF02	2017-10-06 00:00:37	33.3953	-114.04	val. GPS-3D	10	2017
616	KBF02	2017-10-05 20:01:35	33.4029	-114.039	val. GPS-3D	10	2017
617	KBF02	2017-10-05 08:02:47	33.406	-114.032	val. GPS-3D	10	2017
618	KBF02	2017-10-05 04:00:46	33.4186	-114.026	val. GPS-3D	10	2017
619	KBF02	2017-10-05 00:00:46	33.4149	-114.021	val. GPS-3D	10	2017
620	KBF02	2017-10-04 20:01:17	33.4182	-114.035	val. GPS-3D	10	2017
621	KBF02	2017-10-04 08:00:44	33.407	-114.044	val. GPS-3D	10	2017
622	KBF02	2017-10-04 04:01:49	33.4056	-114.041	val. GPS-3D	10	2017
623	KBF02	2017-10-04 00:01:06	33.4065	-114.041	val. GPS-3D	10	2017
626	KBF02	2017-10-03 04:01:07	33.4055	-114.037	val. GPS-3D	10	2017
627	KBF02	2017-10-03 00:01:06	33.4019	-114.048	val. GPS-3D	10	2017
628	KBF02	2017-10-02 20:00:38	33.4089	-114.044	val. GPS-3D	10	2017
629	KBF02	2017-10-02 08:01:00	33.4049	-114.037	val. GPS-3D	10	2017
630	KBF02	2017-10-02 04:00:45	33.3938	-114.04	val. GPS-3D	10	2017
631	KBF02	2017-10-02 00:01:05	33.4055	-114.037	val. GPS-3D	10	2017
632	KBF02	2017-10-01 20:01:33	33.4015	-114.036	val. GPS-3D	10	2017
633	KBF02	2017-10-01 08:02:47	33.4104	-114.031	val. GPS-3D	10	2017
634	KBF02	2017-10-01 04:00:57	33.4009	-114.013	val. GPS-3D	10	2017
635	KBF02	2017-10-01 00:00:38	33.4064	-114.017	val. GPS-3D	10	2017
636	KBF02	2017-09-30 20:01:05	33.4146	-114.025	val. GPS-3D	9	2017
638	KBF02	2017-09-30 04:00:37	33.4142	-114.034	val. GPS-3D	9	2017
639	KBF02	2017-09-30 00:00:37	33.4145	-114.021	val. GPS-3D	9	2017
640	KBF02	2017-09-29 20:00:37	33.4139	-114.033	val. GPS-3D	9	2017
641	KBF02	2017-09-29 08:00:38	33.4133	-114.033	val. GPS-3D	9	2017
644	KBF02	2017-09-28 20:00:40	33.4155	-114.034	val. GPS-3D	9	2017
645	KBF02	2017-09-28 08:01:12	33.41	-114.029	val. GPS-3D	9	2017
646	KBF02	2017-09-28 04:00:44	33.4148	-114.022	val. GPS-3D	9	2017
647	KBF02	2017-09-28 00:01:13	33.4138	-114.024	val. GPS-3D	9	2017
648	KBF02	2017-09-27 20:01:33	33.4101	-114.029	val. GPS-3D	9	2017
649	KBF02	2017-09-27 08:01:01	33.4064	-114.037	val. GPS-3D	9	2017
650	KBF02	2017-09-27 04:00:37	33.4023	-114.04	val. GPS-3D	9	2017
651	KBF02	2017-09-27 00:00:37	33.3969	-114.04	val. GPS-3D	9	2017
652	KBF02	2017-09-26 20:01:32	33.4053	-114.039	val. GPS-3D	9	2017
653	KBF02	2017-09-26 08:01:08	33.406	-114.032	val. GPS-3D	9	2017
654	KBF02	2017-09-26 04:00:55	33.3967	-114.021	val. GPS-3D	9	2017
655	KBF02	2017-09-26 00:00:38	33.405	-114.016	val. GPS-3D	9	2017
656	KBF02	2017-09-25 20:00:37	33.4141	-114.022	val. GPS-3D	9	2017
657	KBF02	2017-09-25 08:01:25	33.4059	-114.037	val. GPS-3D	9	2017
658	KBF02	2017-09-25 04:00:51	33.3988	-114.042	val. GPS-3D	9	2017
660	KBF02	2017-09-24 20:00:45	33.4091	-114.047	val. GPS-3D	9	2017
661	KBF02	2017-09-24 08:02:18	33.4056	-114.037	val. GPS-3D	9	2017
662	KBF02	2017-09-24 04:00:39	33.4055	-114.037	val. GPS-3D	9	2017
663	KBF02	2017-09-24 00:01:05	33.4054	-114.038	val. GPS-3D	9	2017
664	KBF02	2017-09-23 20:01:35	33.4091	-114.04	val. GPS-3D	9	2017
665	KBF02	2017-09-23 08:02:08	33.405	-114.035	val. GPS-3D	9	2017
666	KBF02	2017-09-23 04:00:37	33.4047	-114.047	val. GPS-3D	9	2017
667	KBF02	2017-09-23 00:00:37	33.4018	-114.048	val. GPS-3D	9	2017
668	KBF02	2017-09-22 20:00:37	33.4051	-114.034	val. GPS-3D	9	2017
669	KBF02	2017-09-22 08:00:38	33.4152	-114.03	val. GPS-3D	9	2017
670	KBF02	2017-09-22 04:00:37	33.4132	-114.03	val. GPS-3D	9	2017
671	KBF02	2017-09-22 00:00:42	33.4026	-114.028	val. GPS-3D	9	2017
672	KBF02	2017-09-21 20:01:34	33.4058	-114.027	val. GPS-3D	9	2017
673	KBF02	2017-09-21 08:01:11	33.4025	-114.028	val. GPS-3D	9	2017
674	KBF02	2017-09-21 04:01:11	33.401	-114.038	val. GPS-3D	9	2017
675	KBF02	2017-09-21 00:02:10	33.3976	-114.035	val. GPS-3D	9	2017
678	KBF02	2017-09-20 04:00:37	33.4167	-114.033	val. GPS-3D	9	2017
679	KBF02	2017-09-20 00:01:08	33.4059	-114.026	val. GPS-3D	9	2017
680	KBF02	2017-09-19 20:00:37	33.4054	-114.025	val. GPS-3D	9	2017
681	KBF02	2017-09-19 08:00:37	33.4059	-114.014	val. GPS-3D	9	2017
682	KBF02	2017-09-19 04:00:38	33.4052	-114.017	val. GPS-3D	9	2017
684	KBF02	2017-09-18 20:00:38	33.4053	-114.014	val. GPS-3D	9	2017
685	KBF02	2017-09-18 08:00:43	33.4073	-114.021	val. GPS-3D	9	2017
686	KBF02	2017-09-18 04:00:42	33.4127	-114.024	val. GPS-3D	9	2017
687	KBF02	2017-09-18 00:00:45	33.4071	-114.021	val. GPS-3D	9	2017
688	KBF02	2017-09-17 20:02:42	33.4071	-114.021	val. GPS-3D	9	2017
690	KBF02	2017-09-17 04:00:46	33.4074	-114.018	val. GPS-3D	9	2017
691	KBF02	2017-09-17 00:01:08	33.4171	-114.026	val. GPS-3D	9	2017
692	KBF02	2017-09-16 20:01:30	33.4144	-114.024	val. GPS-3D	9	2017
693	KBF02	2017-09-16 08:00:37	33.4034	-114.021	val. GPS-3D	9	2017
694	KBF02	2017-09-16 04:00:37	33.4034	-114.021	val. GPS-3D	9	2017
695	KBF02	2017-09-16 00:00:37	33.3981	-114.012	val. GPS-3D	9	2017
696	KBF02	2017-09-15 20:01:02	33.4031	-114.019	val. GPS-3D	9	2017
698	KBF02	2017-09-15 04:03:00	33.4201	-114.017	val. GPS-3D	9	2017
699	KBF02	2017-09-15 00:00:37	33.4074	-114.018	val. GPS-3D	9	2017
701	KBF02	2017-09-14 08:00:42	33.406	-114.032	val. GPS-3D	9	2017
702	KBF02	2017-09-14 04:01:01	33.4113	-114.028	val. GPS-3D	9	2017
703	KBF02	2017-09-14 00:01:12	33.4197	-114.031	val. GPS-3D	9	2017
704	KBF02	2017-09-13 20:00:38	33.4055	-114.038	val. GPS-3D	9	2017
705	KBF02	2017-09-13 08:01:31	33.4056	-114.037	val. GPS-3D	9	2017
706	KBF02	2017-09-13 04:02:06	33.4055	-114.037	val. GPS-3D	9	2017
707	KBF02	2017-09-13 00:01:00	33.3918	-114.04	val. GPS-3D	9	2017
708	KBF02	2017-09-12 20:01:08	33.3992	-114.04	val. GPS-3D	9	2017
709	KBF02	2017-09-12 08:00:37	33.4056	-114.037	val. GPS-3D	9	2017
710	KBF02	2017-09-12 04:01:03	33.4016	-114.04	val. GPS-3D	9	2017
712	KBF02	2017-09-11 20:01:27	33.4056	-114.037	val. GPS-3D	9	2017
713	KBF02	2017-09-11 08:00:42	33.4056	-114.037	val. GPS-3D	9	2017
714	KBF02	2017-09-11 04:00:42	33.3966	-114.018	val. GPS-3D	9	2017
715	KBF02	2017-09-11 00:00:43	33.41	-114.02	val. GPS-3D	9	2017
716	KBF02	2017-09-10 20:00:44	33.419	-114.024	val. GPS-3D	9	2017
717	KBF02	2017-09-10 08:00:44	33.4056	-114.037	val. GPS-3D	9	2017
718	KBF02	2017-09-10 04:01:10	33.4055	-114.037	val. GPS-3D	9	2017
719	KBF02	2017-09-10 00:00:37	33.4085	-114.044	val. GPS-3D	9	2017
720	KBF02	2017-09-09 20:00:54	33.4034	-114.041	val. GPS-3D	9	2017
721	KBF02	2017-09-09 08:00:37	33.4052	-114.036	val. GPS-3D	9	2017
723	KBF02	2017-09-09 00:00:38	33.3969	-114.041	val. GPS-3D	9	2017
724	KBF02	2017-09-08 20:01:02	33.4035	-114.039	val. GPS-3D	9	2017
726	KBF02	2017-09-08 04:00:47	33.3977	-114.039	val. GPS-3D	9	2017
727	KBF02	2017-09-08 00:01:06	33.3931	-114.04	val. GPS-3D	9	2017
728	KBF02	2017-09-07 20:02:02	33.4059	-114.032	val. GPS-3D	9	2017
729	KBF02	2017-09-07 08:00:56	33.408	-114.031	val. GPS-3D	9	2017
730	KBF02	2017-09-07 04:01:00	33.4119	-114.026	val. GPS-3D	9	2017
731	KBF02	2017-09-07 00:00:50	33.4154	-114.024	val. GPS-3D	9	2017
732	KBF02	2017-09-06 20:00:37	33.4138	-114.031	val. GPS-3D	9	2017
734	KBF02	2017-09-06 04:00:37	33.404	-114.016	val. GPS-3D	9	2017
735	KBF02	2017-09-06 00:00:38	33.4161	-114.019	val. GPS-3D	9	2017
736	KBF02	2017-09-05 20:02:21	33.4172	-114.033	val. GPS-3D	9	2017
738	KBF02	2017-09-05 04:01:13	33.4017	-114.03	val. GPS-3D	9	2017
739	KBF02	2017-09-05 00:01:32	33.4083	-114.031	val. GPS-3D	9	2017
740	KBF02	2017-09-04 20:00:47	33.4134	-114.027	val. GPS-3D	9	2017
741	KBF02	2017-09-04 08:00:57	33.4094	-114.017	val. GPS-3D	9	2017
742	KBF02	2017-09-04 04:00:39	33.4191	-114.006	val. GPS-3D	9	2017
743	KBF02	2017-09-04 00:00:41	33.4237	-114.02	val. GPS-3D	9	2017
744	KBF02	2017-09-03 20:00:41	33.4134	-114.03	val. GPS-3D	9	2017
746	KBF02	2017-09-03 04:01:30	33.4166	-114.034	val. GPS-3D	9	2017
747	KBF02	2017-09-03 00:00:37	33.4125	-114.028	val. GPS-3D	9	2017
748	KBF02	2017-09-02 20:00:37	33.4123	-114.031	val. GPS-3D	9	2017
750	KBF02	2017-09-02 04:00:37	33.4096	-114.017	val. GPS-3D	9	2017
751	KBF02	2017-09-02 00:00:38	33.4119	-114.022	val. GPS-3D	9	2017
752	KBF02	2017-09-01 20:03:00	33.4113	-114.028	val. GPS-3D	9	2017
753	KBF02	2017-09-01 08:00:43	33.41	-114.035	val. GPS-3D	9	2017
754	KBF02	2017-09-01 04:01:12	33.399	-114.032	val. GPS-3D	9	2017
755	KBF02	2017-09-01 00:02:08	33.3948	-114.026	val. GPS-3D	9	2017
756	KBF02	2017-08-31 20:03:00	33.4052	-114.027	val. GPS-3D	8	2017
758	KBF02	2017-08-31 04:01:09	33.3987	-114.038	val. GPS-3D	8	2017
759	KBF02	2017-08-31 00:01:02	33.4105	-114.043	val. GPS-3D	8	2017
760	KBF02	2017-08-30 20:02:07	33.4163	-114.036	val. GPS-3D	8	2017
762	KBF02	2017-08-30 04:01:00	33.4091	-114.017	val. GPS-3D	8	2017
763	KBF02	2017-08-30 00:01:26	33.4164	-114.02	val. GPS-3D	8	2017
764	KBF02	2017-08-29 20:01:06	33.4167	-114.028	val. GPS-3D	8	2017
766	KBF02	2017-08-29 04:01:01	33.3961	-114.025	val. GPS-3D	8	2017
767	KBF02	2017-08-29 00:01:16	33.3952	-114.027	val. GPS-3D	8	2017
770	KBF02	2017-08-28 04:01:12	33.4065	-114.017	val. GPS-3D	8	2017
771	KBF02	2017-08-28 00:01:06	33.3973	-114.017	val. GPS-3D	8	2017
772	KBF02	2017-08-27 20:02:00	33.4013	-114.025	val. GPS-3D	8	2017
774	KBF02	2017-08-27 04:00:37	33.4151	-114.026	val. GPS-3D	8	2017
775	KBF02	2017-08-27 00:00:37	33.4197	-114.027	val. GPS-3D	8	2017
776	KBF02	2017-08-26 20:02:02	33.4083	-114.031	val. GPS-3D	8	2017
778	KBF02	2017-08-26 04:00:37	33.4096	-114.02	val. GPS-3D	8	2017
779	KBF02	2017-08-26 00:00:54	33.4159	-114.021	val. GPS-3D	8	2017
782	KBF02	2017-08-25 04:01:06	33.4175	-114.037	val. GPS-3D	8	2017
783	KBF02	2017-08-25 00:00:51	33.4137	-114.028	val. GPS-3D	8	2017
784	KBF02	2017-08-24 20:00:58	33.4058	-114.027	val. GPS-3D	8	2017
785	KBF02	2017-08-24 08:00:46	33.3985	-114.039	val. GPS-3D	8	2017
786	KBF02	2017-08-24 04:00:37	33.3932	-114.04	val. GPS-3D	8	2017
787	KBF02	2017-08-24 00:00:37	33.3995	-114.038	val. GPS-3D	8	2017
789	KBF02	2017-08-23 08:01:00	33.4039	-114.025	val. GPS-3D	8	2017
790	KBF02	2017-08-23 04:01:06	33.4076	-114.018	val. GPS-3D	8	2017
791	KBF02	2017-08-23 00:00:37	33.4151	-114.027	val. GPS-3D	8	2017
792	KBF02	2017-08-22 20:01:26	33.413	-114.031	val. GPS-3D	8	2017
794	KBF02	2017-08-22 04:01:04	33.4015	-114.04	val. GPS-3D	8	2017
795	KBF02	2017-08-22 00:01:11	33.4017	-114.037	val. GPS-3D	8	2017
796	KBF02	2017-08-21 20:01:10	33.4051	-114.04	val. GPS-3D	8	2017
798	KBF02	2017-08-21 04:00:54	33.4056	-114.018	val. GPS-3D	8	2017
799	KBF02	2017-08-21 00:00:45	33.4092	-114.015	val. GPS-3D	8	2017
800	KBF02	2017-08-20 20:01:00	33.4113	-114.029	val. GPS-3D	8	2017
802	KBF02	2017-08-20 04:00:47	33.4023	-114.027	val. GPS-3D	8	2017
803	KBF02	2017-08-20 00:00:37	33.3948	-114.03	val. GPS-3D	8	2017
804	KBF02	2017-08-19 20:01:36	33.4023	-114.028	val. GPS-3D	8	2017
806	KBF02	2017-08-19 04:00:37	33.4141	-114.018	val. GPS-3D	8	2017
807	KBF02	2017-08-19 00:00:38	33.4225	-114.022	val. GPS-3D	8	2017
810	KBF02	2017-08-18 04:00:46	33.4092	-114.017	val. GPS-3D	8	2017
811	KBF02	2017-08-18 00:00:50	33.4163	-114.028	val. GPS-3D	8	2017
813	KBF02	2017-08-17 08:00:40	33.405	-114.035	val. GPS-3D	8	2017
814	KBF02	2017-08-17 04:01:16	33.4041	-114.04	val. GPS-3D	8	2017
815	KBF02	2017-08-17 00:00:40	33.4131	-114.047	val. GPS-3D	8	2017
816	KBF02	2017-08-16 20:01:11	33.4108	-114.032	val. GPS-3D	8	2017
818	KBF02	2017-08-16 04:00:37	33.4025	-114.016	val. GPS-3D	8	2017
819	KBF02	2017-08-16 00:00:37	33.4012	-114.014	val. GPS-3D	8	2017
820	KBF02	2017-08-15 20:00:38	33.4113	-114.027	val. GPS-3D	8	2017
822	KBF02	2017-08-15 04:00:38	33.4145	-114.027	val. GPS-3D	8	2017
823	KBF02	2017-08-15 00:00:37	33.4166	-114.033	val. GPS-3D	8	2017
825	KBF02	2017-08-14 08:00:43	33.4055	-114.035	val. GPS-3D	8	2017
826	KBF02	2017-08-14 04:00:57	33.398	-114.036	val. GPS-3D	8	2017
827	KBF02	2017-08-14 00:01:10	33.3935	-114.028	val. GPS-3D	8	2017
830	KBF02	2017-08-13 04:01:06	33.4187	-114.022	val. GPS-3D	8	2017
831	KBF02	2017-08-13 00:00:54	33.4158	-114.023	val. GPS-3D	8	2017
832	KBF02	2017-08-12 20:00:54	33.4114	-114.031	val. GPS-3D	8	2017
834	KBF02	2017-08-12 04:00:54	33.4036	-114.041	val. GPS-3D	8	2017
835	KBF02	2017-08-12 00:01:06	33.3982	-114.039	val. GPS-3D	8	2017
836	KBF02	2017-08-11 20:01:02	33.405	-114.039	val. GPS-3D	8	2017
838	KBF02	2017-08-11 04:01:09	33.412	-114.027	val. GPS-3D	8	2017
839	KBF02	2017-08-11 00:00:49	33.4196	-114.013	val. GPS-3D	8	2017
840	KBF02	2017-08-10 20:00:41	33.418	-114.027	val. GPS-3D	8	2017
841	KBF02	2017-08-10 08:00:46	33.4126	-114.031	val. GPS-3D	8	2017
842	KBF02	2017-08-10 04:01:08	33.4088	-114.015	val. GPS-3D	8	2017
843	KBF02	2017-08-10 00:00:41	33.4085	-114.02	val. GPS-3D	8	2017
844	KBF02	2017-08-09 20:01:54	33.4093	-114.031	val. GPS-3D	8	2017
846	KBF02	2017-08-09 04:00:37	33.404	-114.039	val. GPS-3D	8	2017
847	KBF02	2017-08-09 00:00:37	33.4011	-114.038	val. GPS-3D	8	2017
848	KBF02	2017-08-08 20:02:06	33.399	-114.029	val. GPS-3D	8	2017
849	KBF02	2017-08-08 08:00:38	33.4124	-114.031	val. GPS-3D	8	2017
850	KBF02	2017-08-08 04:00:44	33.418	-114.03	val. GPS-3D	8	2017
851	KBF02	2017-08-08 00:02:07	33.4099	-114.031	val. GPS-3D	8	2017
853	KBF02	2017-08-07 08:00:44	33.4042	-114.021	val. GPS-3D	8	2017
854	KBF02	2017-08-07 04:01:20	33.4067	-114.016	val. GPS-3D	8	2017
855	KBF02	2017-08-07 00:00:39	33.4153	-114.018	val. GPS-3D	8	2017
856	KBF02	2017-08-06 20:00:49	33.4144	-114.028	val. GPS-3D	8	2017
858	KBF02	2017-08-06 04:00:37	33.4144	-114.025	val. GPS-3D	8	2017
859	KBF02	2017-08-06 00:00:37	33.4082	-114.021	val. GPS-3D	8	2017
862	KBF02	2017-08-05 04:00:37	33.4095	-114.017	val. GPS-3D	8	2017
863	KBF02	2017-08-05 00:00:38	33.4117	-114.024	val. GPS-3D	8	2017
864	KBF02	2017-08-04 20:00:38	33.4178	-114.034	val. GPS-3D	8	2017
866	KBF02	2017-08-04 04:02:33	33.4056	-114.015	val. GPS-3D	8	2017
867	KBF02	2017-08-04 00:01:10	33.4136	-114.018	val. GPS-3D	8	2017
868	KBF02	2017-08-03 20:01:12	33.4173	-114.034	val. GPS-3D	8	2017
870	KBF02	2017-08-03 04:00:38	33.3956	-114.03	val. GPS-3D	8	2017
871	KBF02	2017-08-03 00:01:16	33.4001	-114.017	val. GPS-3D	8	2017
872	KBF02	2017-08-02 20:01:09	33.4123	-114.022	val. GPS-3D	8	2017
873	KBF02	2017-08-02 08:01:36	33.4085	-114.031	val. GPS-3D	8	2017
874	KBF02	2017-08-02 04:00:37	33.4188	-114.031	val. GPS-3D	8	2017
878	KBF02	2017-08-01 04:01:07	33.4091	-114.02	val. GPS-3D	8	2017
879	KBF02	2017-08-01 00:01:10	33.4194	-114.022	val. GPS-3D	8	2017
880	KBF02	2017-07-31 20:01:49	33.4121	-114.032	val. GPS-3D	7	2017
882	KBF02	2017-07-31 04:01:14	33.4147	-114.022	val. GPS-3D	7	2017
883	KBF02	2017-07-31 00:00:48	33.4201	-114.026	val. GPS-3D	7	2017
886	KBF02	2017-07-30 04:03:00	33.4017	-114.04	val. GPS-3D	7	2017
887	KBF02	2017-07-30 00:00:37	33.3954	-114.031	val. GPS-3D	7	2017
890	KBF02	2017-07-29 04:01:36	33.4131	-114.03	val. GPS-3D	7	2017
892	KBF02	2017-07-28 20:02:39	33.4103	-114.033	val. GPS-3D	7	2017
894	KBF02	2017-07-28 04:01:12	33.4125	-114.022	val. GPS-3D	7	2017
895	KBF02	2017-07-28 00:00:48	33.4033	-114.019	val. GPS-3D	7	2017
896	KBF02	2017-07-27 20:00:42	33.4111	-114.028	val. GPS-3D	7	2017
898	KBF02	2017-07-27 04:00:51	33.4023	-114.038	val. GPS-3D	7	2017
899	KBF02	2017-07-27 00:03:01	33.4093	-114.031	val. GPS-3D	7	2017
902	KBF02	2017-07-26 04:01:01	33.4078	-114.02	val. GPS-3D	7	2017
903	KBF02	2017-07-26 00:00:37	33.4178	-114.028	val. GPS-3D	7	2017
904	KBF02	2017-07-25 20:00:38	33.4124	-114.033	val. GPS-3D	7	2017
906	KBF02	2017-07-25 04:01:03	33.4161	-114.024	val. GPS-3D	7	2017
907	KBF02	2017-07-25 00:00:54	33.4214	-114.012	val. GPS-3D	7	2017
908	KBF02	2017-07-24 20:00:47	33.4121	-114.027	val. GPS-3D	7	2017
910	KBF02	2017-07-24 04:01:39	33.4093	-114.031	val. GPS-3D	7	2017
911	KBF02	2017-07-24 00:00:41	33.4179	-114.029	val. GPS-3D	7	2017
914	KBF02	2017-07-23 04:02:00	33.4106	-114.021	val. GPS-3D	7	2017
915	KBF02	2017-07-23 00:01:06	33.4031	-114.015	val. GPS-3D	7	2017
916	KBF02	2017-07-22 20:02:02	33.4107	-114.03	val. GPS-3D	7	2017
919	KBF02	2017-07-22 00:00:37	33.417	-114.024	val. GPS-3D	7	2017
920	KBF02	2017-07-21 20:02:12	33.4112	-114.032	val. GPS-3D	7	2017
922	KBF02	2017-07-21 04:01:17	33.4119	-114.021	val. GPS-3D	7	2017
927	KBF02	2017-07-20 00:00:37	33.4205	-114.029	val. GPS-3D	7	2017
930	KBF02	2017-07-19 04:01:08	33.4127	-114.028	val. GPS-3D	7	2017
931	KBF02	2017-07-19 00:00:37	33.4185	-114.028	val. GPS-3D	7	2017
932	KBF02	2017-07-18 20:02:00	33.4103	-114.032	val. GPS-3D	7	2017
935	KBF02	2017-07-18 00:00:58	33.414	-114.026	val. GPS-3D	7	2017
936	KBF02	2017-07-17 20:00:48	33.4133	-114.029	val. GPS-3D	7	2017
938	KBF02	2017-07-17 04:02:57	33.4108	-114.031	val. GPS-3D	7	2017
939	KBF02	2017-07-17 00:00:41	33.4124	-114.024	val. GPS-3D	7	2017
940	KBF02	2017-07-16 20:00:47	33.4201	-114.016	val. GPS-3D	7	2017
941	KBF02	2017-07-16 08:02:48	33.4094	-114.015	val. GPS-3D	7	2017
942	KBF02	2017-07-16 04:00:38	33.4079	-114.017	val. GPS-3D	7	2017
943	KBF02	2017-07-16 00:00:41	33.4055	-114.016	val. GPS-3D	7	2017
944	KBF02	2017-07-15 20:00:41	33.4069	-114.029	val. GPS-3D	7	2017
946	KBF02	2017-07-15 04:01:08	33.4182	-114.031	val. GPS-3D	7	2017
947	KBF02	2017-07-15 00:01:07	33.4207	-114.036	val. GPS-3D	7	2017
948	KBF02	2017-07-14 20:02:00	33.4131	-114.031	val. GPS-3D	7	2017
950	KBF02	2017-07-14 04:01:00	33.413	-114.028	val. GPS-3D	7	2017
951	KBF02	2017-07-14 00:00:41	33.4115	-114.02	val. GPS-3D	7	2017
952	KBF02	2017-07-13 20:00:49	33.4044	-114.02	val. GPS-3D	7	2017
954	KBF02	2017-07-13 04:00:45	33.3969	-114.023	val. GPS-3D	7	2017
955	KBF02	2017-07-13 00:00:53	33.4043	-114.026	val. GPS-3D	7	2017
956	KBF02	2017-07-12 20:00:44	33.4042	-114.026	val. GPS-3D	7	2017
957	KBF02	2017-07-12 08:01:41	33.4039	-114.026	val. GPS-3D	7	2017
958	KBF02	2017-07-12 04:00:37	33.4042	-114.026	val. GPS-3D	7	2017
959	KBF02	2017-07-12 00:01:06	33.4041	-114.026	val. GPS-3D	7	2017
960	KBF02	2017-07-11 20:01:06	33.4051	-114.027	val. GPS-3D	7	2017
961	KBF02	2017-07-11 08:00:37	33.4109	-114.031	val. GPS-3D	7	2017
962	KBF02	2017-07-11 04:01:54	33.4101	-114.02	val. GPS-3D	7	2017
963	KBF02	2017-07-11 00:00:38	33.4151	-114.024	val. GPS-3D	7	2017
966	KBF02	2017-07-10 04:00:55	33.4092	-114.019	val. GPS-3D	7	2017
967	KBF02	2017-07-10 00:00:51	33.4151	-114.021	val. GPS-3D	7	2017
968	KBF02	2017-07-09 20:00:56	33.4138	-114.03	val. GPS-3D	7	2017
969	KBF02	2017-07-09 08:00:47	33.4152	-114.032	val. GPS-3D	7	2017
970	KBF02	2017-07-09 04:00:43	33.4185	-114.032	val. GPS-3D	7	2017
971	KBF02	2017-07-09 00:01:19	33.4209	-114.03	val. GPS-3D	7	2017
972	KBF02	2017-07-08 20:01:38	33.4124	-114.031	val. GPS-3D	7	2017
974	KBF02	2017-07-08 04:00:37	33.4131	-114.028	val. GPS-3D	7	2017
975	KBF02	2017-07-08 00:00:37	33.4127	-114.028	val. GPS-3D	7	2017
976	KBF02	2017-07-07 20:00:37	33.4133	-114.03	val. GPS-3D	7	2017
978	KBF02	2017-07-07 04:01:12	33.397	-114.031	val. GPS-3D	7	2017
979	KBF02	2017-07-07 00:00:46	33.3983	-114.026	val. GPS-3D	7	2017
982	KBF02	2017-07-06 04:01:47	33.4168	-114.032	val. GPS-3D	7	2017
984	KBF02	2017-07-05 20:01:51	33.4141	-114.016	val. GPS-3D	7	2017
986	KBF02	2017-07-05 04:00:37	33.4203	-114.021	val. GPS-3D	7	2017
987	KBF02	2017-07-05 00:00:37	33.4201	-114.026	val. GPS-3D	7	2017
989	KBF02	2017-07-04 08:01:07	33.4084	-114.03	val. GPS-3D	7	2017
990	KBF02	2017-07-04 04:01:06	33.4108	-114.021	val. GPS-3D	7	2017
991	KBF02	2017-07-04 00:00:37	33.4139	-114.028	val. GPS-3D	7	2017
994	KBF02	2017-07-03 04:00:43	33.411	-114.027	val. GPS-3D	7	2017
995	KBF02	2017-07-03 00:00:53	33.4119	-114.023	val. GPS-3D	7	2017
996	KBF02	2017-07-02 20:00:48	33.4139	-114.027	val. GPS-3D	7	2017
998	KBF02	2017-07-02 04:01:12	33.4184	-114.036	val. GPS-3D	7	2017
999	KBF02	2017-07-02 00:00:43	33.4205	-114.027	val. GPS-3D	7	2017
1000	KBF02	2017-07-01 20:00:37	33.4205	-114.016	val. GPS-3D	7	2017
1001	KBF02	2017-07-01 08:00:37	33.4164	-114.015	val. GPS-3D	7	2017
1002	KBF02	2017-07-01 04:01:08	33.4161	-114.021	val. GPS-3D	7	2017
1003	KBF02	2017-07-01 00:00:37	33.4114	-114.022	val. GPS-3D	7	2017
1004	KBF02	2017-06-30 20:00:37	33.4036	-114.024	val. GPS-3D	6	2017
1005	KBF02	2017-06-30 08:01:39	33.4043	-114.023	val. GPS-3D	6	2017
1006	KBF02	2017-06-30 04:01:02	33.4098	-114.017	val. GPS-3D	6	2017
1007	KBF02	2017-06-30 00:00:44	33.4087	-114.018	val. GPS-3D	6	2017
1008	KBF02	2017-06-29 20:00:46	33.4096	-114.017	val. GPS-3D	6	2017
1009	KBF02	2017-06-29 08:00:41	33.4139	-114.022	val. GPS-3D	6	2017
1010	KBF02	2017-06-29 04:00:43	33.4195	-114.032	val. GPS-3D	6	2017
1011	KBF02	2017-06-29 00:00:50	33.42	-114.037	val. GPS-3D	6	2017
1012	KBF02	2017-06-28 20:00:58	33.4147	-114.03	val. GPS-3D	6	2017
1014	KBF02	2017-06-28 04:01:02	33.4191	-114.027	val. GPS-3D	6	2017
1015	KBF02	2017-06-28 00:00:37	33.4168	-114.023	val. GPS-3D	6	2017
1016	KBF02	2017-06-27 20:00:37	33.4133	-114.016	val. GPS-3D	6	2017
1017	KBF02	2017-06-27 08:00:37	33.4091	-114.016	val. GPS-3D	6	2017
1018	KBF02	2017-06-27 04:00:37	33.406	-114.018	val. GPS-3D	6	2017
1019	KBF02	2017-06-27 00:01:30	33.3987	-114.026	val. GPS-3D	6	2017
1022	KBF02	2017-06-26 04:01:15	33.4035	-114.04	val. GPS-3D	6	2017
1023	KBF02	2017-06-26 00:00:59	33.3984	-114.037	val. GPS-3D	6	2017
1024	KBF02	2017-06-25 20:02:43	33.4006	-114.034	val. GPS-3D	6	2017
1026	KBF02	2017-06-25 04:00:42	33.3954	-114.03	val. GPS-3D	6	2017
1027	KBF02	2017-06-25 00:00:55	33.3957	-114.028	val. GPS-3D	6	2017
1028	KBF02	2017-06-24 20:02:07	33.4018	-114.022	val. GPS-3D	6	2017
1030	KBF02	2017-06-24 04:00:37	33.4077	-114.018	val. GPS-3D	6	2017
1031	KBF02	2017-06-24 00:00:37	33.4146	-114.021	val. GPS-3D	6	2017
1032	KBF02	2017-06-23 20:00:38	33.4126	-114.03	val. GPS-3D	6	2017
1034	KBF02	2017-06-23 04:00:44	33.4189	-114.035	val. GPS-3D	6	2017
1035	KBF02	2017-06-23 00:00:51	33.4163	-114.033	val. GPS-3D	6	2017
1037	KBF02	2017-06-22 08:00:37	33.4075	-114.029	val. GPS-3D	6	2017
1038	KBF02	2017-06-22 04:00:44	33.4169	-114.026	val. GPS-3D	6	2017
1039	KBF02	2017-06-22 00:00:48	33.4234	-114.019	val. GPS-3D	6	2017
1040	KBF02	2017-06-21 20:00:43	33.417	-114.013	val. GPS-3D	6	2017
1041	KBF02	2017-06-21 08:00:37	33.4159	-114.017	val. GPS-3D	6	2017
1042	KBF02	2017-06-21 04:01:08	33.4218	-114.03	val. GPS-3D	6	2017
1043	KBF02	2017-06-21 00:00:37	33.4141	-114.029	val. GPS-3D	6	2017
1044	KBF02	2017-06-20 20:01:24	33.4094	-114.028	val. GPS-3D	6	2017
1045	KBF02	2017-06-20 08:00:37	33.4039	-114.027	val. GPS-3D	6	2017
1046	KBF02	2017-06-20 04:01:32	33.4035	-114.024	val. GPS-3D	6	2017
1047	KBF02	2017-06-20 00:00:37	33.4066	-114.018	val. GPS-3D	6	2017
1048	KBF02	2017-06-19 20:00:38	33.4087	-114.014	val. GPS-3D	6	2017
1050	KBF02	2017-06-19 04:00:48	33.4139	-114.022	val. GPS-3D	6	2017
1051	KBF02	2017-06-19 00:00:46	33.4178	-114.033	val. GPS-3D	6	2017
1052	KBF02	2017-06-18 20:01:47	33.4107	-114.041	val. GPS-3D	6	2017
1053	KBF02	2017-06-18 08:00:59	33.4058	-114.043	val. GPS-3D	6	2017
1054	KBF02	2017-06-18 04:01:30	33.4041	-114.037	val. GPS-3D	6	2017
1055	KBF02	2017-06-18 00:01:06	33.4036	-114.038	val. GPS-3D	6	2017
1056	KBF02	2017-06-17 20:00:37	33.3982	-114.04	val. GPS-3D	6	2017
1057	KBF02	2017-06-17 08:00:37	33.395	-114.032	val. GPS-3D	6	2017
1058	KBF02	2017-06-17 04:01:07	33.3972	-114.026	val. GPS-3D	6	2017
1059	KBF02	2017-06-17 00:01:06	33.4076	-114.021	val. GPS-3D	6	2017
1060	KBF02	2017-06-16 20:00:38	33.4107	-114.019	val. GPS-3D	6	2017
1061	KBF02	2017-06-16 08:00:38	33.4086	-114.016	val. GPS-3D	6	2017
1062	KBF02	2017-06-16 04:01:33	33.4085	-114.018	val. GPS-3D	6	2017
1063	KBF02	2017-06-16 00:01:11	33.4048	-114.017	val. GPS-3D	6	2017
1064	KBF02	2017-06-15 20:01:12	33.4104	-114.014	val. GPS-3D	6	2017
1065	KBF02	2017-06-15 08:00:49	33.4119	-114.017	val. GPS-3D	6	2017
1066	KBF02	2017-06-15 04:00:45	33.4149	-114.021	val. GPS-3D	6	2017
1067	KBF02	2017-06-15 00:00:39	33.4212	-114.028	val. GPS-3D	6	2017
1068	KBF02	2017-06-14 20:01:33	33.4119	-114.029	val. GPS-3D	6	2017
1069	KBF02	2017-06-14 08:01:06	33.4077	-114.019	val. GPS-3D	6	2017
1070	KBF02	2017-06-14 04:01:06	33.4102	-114.02	val. GPS-3D	6	2017
1071	KBF02	2017-06-14 00:00:37	33.4176	-114.024	val. GPS-3D	6	2017
1072	KBF02	2017-06-13 20:00:37	33.422	-114.021	val. GPS-3D	6	2017
1073	KBF02	2017-06-13 08:00:37	33.4165	-114.015	val. GPS-3D	6	2017
1074	KBF02	2017-06-13 04:01:02	33.42	-114.028	val. GPS-3D	6	2017
1075	KBF02	2017-06-13 00:01:08	33.4191	-114.035	val. GPS-3D	6	2017
1076	KBF02	2017-06-12 20:00:47	33.4135	-114.03	val. GPS-3D	6	2017
1077	KBF02	2017-06-12 08:01:03	33.4089	-114.027	val. GPS-3D	6	2017
1078	KBF02	2017-06-12 04:00:51	33.4118	-114.022	val. GPS-3D	6	2017
1079	KBF02	2017-06-12 00:01:08	33.4183	-114.03	val. GPS-3D	6	2017
1080	KBF02	2017-06-11 20:01:15	33.4075	-114.019	val. GPS-3D	6	2017
1081	KBF02	2017-06-11 08:00:48	33.4069	-114.013	val. GPS-3D	6	2017
1082	KBF02	2017-06-11 04:01:07	33.4057	-114.016	val. GPS-3D	6	2017
1084	KBF02	2017-06-10 20:00:38	33.4141	-114.015	val. GPS-3D	6	2017
1085	KBF02	2017-06-10 08:00:37	33.4159	-114.014	val. GPS-3D	6	2017
1086	KBF02	2017-06-10 04:00:37	33.4174	-114.027	val. GPS-3D	6	2017
1087	KBF02	2017-06-10 00:00:37	33.4091	-114.042	val. GPS-3D	6	2017
1088	KBF02	2017-06-09 20:00:37	33.4031	-114.038	val. GPS-3D	6	2017
1090	KBF02	2017-06-09 04:01:06	33.3991	-114.03	val. GPS-3D	6	2017
1092	KBF02	2017-06-08 20:01:28	33.4184	-114.036	val. GPS-3D	6	2017
1094	KBF02	2017-06-08 04:00:41	33.4208	-114.028	val. GPS-3D	6	2017
1095	KBF02	2017-06-08 00:00:42	33.4233	-114.013	val. GPS-3D	6	2017
1096	KBF02	2017-06-07 20:00:37	33.4117	-114.009	val. GPS-3D	6	2017
1097	KBF02	2017-06-07 08:00:37	33.4112	-114.014	val. GPS-3D	6	2017
1098	KBF02	2017-06-07 04:01:30	33.414	-114.024	val. GPS-3D	6	2017
1099	KBF02	2017-06-07 00:01:06	33.4178	-114.025	val. GPS-3D	6	2017
1100	KBF02	2017-06-06 20:01:02	33.4217	-114.02	val. GPS-3D	6	2017
1101	KBF02	2017-06-06 08:00:37	33.4198	-114.02	val. GPS-3D	6	2017
1102	KBF02	2017-06-06 04:00:56	33.4168	-114.025	val. GPS-3D	6	2017
1103	KBF02	2017-06-06 00:00:42	33.412	-114.019	val. GPS-3D	6	2017
1104	KBF02	2017-06-05 20:01:13	33.4033	-114.024	val. GPS-3D	6	2017
1106	KBF02	2017-06-05 04:00:44	33.3988	-114.027	val. GPS-3D	6	2017
1107	KBF02	2017-06-05 00:01:01	33.3972	-114.035	val. GPS-3D	6	2017
1108	KBF02	2017-06-04 20:00:44	33.4064	-114.046	val. GPS-3D	6	2017
1109	KBF02	2017-06-04 08:00:37	33.4137	-114.037	val. GPS-3D	6	2017
1110	KBF02	2017-06-04 04:01:06	33.4117	-114.031	val. GPS-3D	6	2017
1111	KBF02	2017-06-04 00:01:09	33.4094	-114.027	val. GPS-3D	6	2017
1112	KBF02	2017-06-03 20:00:37	33.4085	-114.022	val. GPS-3D	6	2017
1113	KBF02	2017-06-03 08:01:08	33.4125	-114.025	val. GPS-3D	6	2017
1114	KBF02	2017-06-03 04:00:37	33.4196	-114.029	val. GPS-3D	6	2017
1115	KBF02	2017-06-03 00:00:37	33.4182	-114.032	val. GPS-3D	6	2017
1116	KBF02	2017-06-02 20:00:37	33.4126	-114.02	val. GPS-3D	6	2017
1117	KBF02	2017-06-02 08:00:38	33.4109	-114.015	val. GPS-3D	6	2017
1118	KBF02	2017-06-02 04:00:38	33.4066	-114.016	val. GPS-3D	6	2017
1119	KBF02	2017-06-02 00:00:37	33.4023	-114.023	val. GPS-3D	6	2017
1120	KBF02	2017-06-01 20:00:37	33.399	-114.036	val. GPS-3D	6	2017
1121	KBF02	2017-06-01 08:02:50	33.4037	-114.025	val. GPS-3D	6	2017
1123	KBF02	2017-06-01 00:01:11	33.4206	-114.027	val. GPS-3D	6	2017
1124	KBF02	2017-05-31 20:01:12	33.4188	-114.012	val. GPS-3D	5	2017
1125	KBF02	2017-05-31 08:00:55	33.4171	-114.021	val. GPS-3D	5	2017
1126	KBF02	2017-05-31 04:00:55	33.4221	-114.024	val. GPS-3D	5	2017
1127	KBF02	2017-05-31 00:00:43	33.418	-114.016	val. GPS-3D	5	2017
1128	KBF02	2017-05-30 20:02:06	33.4031	-114.017	val. GPS-3D	5	2017
1129	KBF02	2017-05-30 08:00:37	33.4013	-114.022	val. GPS-3D	5	2017
1130	KBF02	2017-05-30 04:00:37	33.4027	-114.024	val. GPS-3D	5	2017
1132	KBF02	2017-05-29 20:00:37	33.4185	-114.036	val. GPS-3D	5	2017
1134	KBF02	2017-05-29 04:00:41	33.4004	-114.048	val. GPS-3D	5	2017
1135	KBF02	2017-05-29 00:00:44	33.4	-114.049	val. GPS-3D	5	2017
1136	KBF02	2017-05-28 20:00:41	33.4006	-114.049	val. GPS-3D	5	2017
1137	KBF02	2017-05-28 08:00:46	33.4024	-114.051	val. GPS-3D	5	2017
1138	KBF02	2017-05-28 04:01:41	33.4031	-114.046	val. GPS-3D	5	2017
1139	KBF02	2017-05-28 00:00:43	33.4052	-114.042	val. GPS-3D	5	2017
1140	KBF02	2017-05-27 20:00:45	33.4059	-114.039	val. GPS-3D	5	2017
1141	KBF02	2017-05-27 08:02:28	33.4044	-114.027	val. GPS-3D	5	2017
1142	KBF02	2017-05-27 04:01:02	33.4087	-114.024	val. GPS-3D	5	2017
1143	KBF02	2017-05-27 00:00:37	33.4116	-114.025	val. GPS-3D	5	2017
1144	KBF02	2017-05-26 20:00:37	33.4103	-114.018	val. GPS-3D	5	2017
1145	KBF02	2017-05-26 08:00:54	33.4048	-114.013	val. GPS-3D	5	2017
1146	KBF02	2017-05-26 04:01:00	33.4003	-114.013	val. GPS-3D	5	2017
1147	KBF02	2017-05-26 00:01:08	33.398	-114.022	val. GPS-3D	5	2017
1148	KBF02	2017-05-25 20:02:02	33.4044	-114.027	val. GPS-3D	5	2017
1150	KBF02	2017-05-25 04:00:48	33.4127	-114.029	val. GPS-3D	5	2017
1151	KBF02	2017-05-25 00:01:08	33.4153	-114.021	val. GPS-3D	5	2017
1152	KBF02	2017-05-24 20:00:40	33.4061	-114.017	val. GPS-3D	5	2017
1153	KBF02	2017-05-24 08:00:37	33.403	-114.02	val. GPS-3D	5	2017
1154	KBF02	2017-05-24 04:00:37	33.4182	-114.012	val. GPS-3D	5	2017
1155	KBF02	2017-05-24 00:00:37	33.4199	-114.021	val. GPS-3D	5	2017
1156	KBF02	2017-05-23 20:01:08	33.4147	-114.031	val. GPS-3D	5	2017
1158	KBF02	2017-05-23 04:01:06	33.418	-114.026	val. GPS-3D	5	2017
1159	KBF02	2017-05-23 00:00:37	33.4178	-114.034	val. GPS-3D	5	2017
1160	KBF02	2017-05-22 20:01:00	33.4108	-114.02	val. GPS-3D	5	2017
1161	KBF02	2017-05-22 08:00:49	33.4091	-114.017	val. GPS-3D	5	2017
1162	KBF02	2017-05-22 04:00:44	33.4116	-114.019	val. GPS-3D	5	2017
1163	KBF02	2017-05-22 00:00:42	33.4169	-114.025	val. GPS-3D	5	2017
1164	KBF02	2017-05-21 20:01:03	33.4143	-114.026	val. GPS-3D	5	2017
1166	KBF02	2017-05-21 04:01:22	33.4174	-114.023	val. GPS-3D	5	2017
1167	KBF02	2017-05-21 00:01:38	33.4031	-114.026	val. GPS-3D	5	2017
1168	KBF02	2017-05-20 20:01:02	33.4031	-114.04	val. GPS-3D	5	2017
1170	KBF02	2017-05-20 04:00:38	33.4124	-114.024	val. GPS-3D	5	2017
1171	KBF02	2017-05-20 00:00:37	33.4124	-114.024	val. GPS-3D	5	2017
1172	KBF02	2017-05-19 20:01:00	33.4125	-114.024	val. GPS-3D	5	2017
1173	KBF02	2017-05-19 08:00:55	33.4129	-114.024	val. GPS-3D	5	2017
1175	KBF02	2017-05-19 00:00:53	33.4147	-114.025	val. GPS-3D	5	2017
1177	KBF02	2017-05-18 08:02:56	33.4096	-114.028	val. GPS-3D	5	2017
1178	KBF02	2017-05-18 04:00:41	33.4108	-114.019	val. GPS-3D	5	2017
1179	KBF02	2017-05-18 00:00:42	33.4114	-114.02	val. GPS-3D	5	2017
1180	KBF02	2017-05-17 20:00:39	33.4131	-114.027	val. GPS-3D	5	2017
1181	KBF02	2017-05-17 08:00:37	33.4064	-114.044	val. GPS-3D	5	2017
1183	KBF02	2017-05-17 00:01:38	33.4163	-114.035	val. GPS-3D	5	2017
1184	KBF02	2017-05-16 20:00:37	33.413	-114.021	val. GPS-3D	5	2017
1185	KBF02	2017-05-16 08:01:37	33.4109	-114.011	val. GPS-3D	5	2017
1186	KBF02	2017-05-16 04:00:47	33.4106	-114.016	val. GPS-3D	5	2017
1187	KBF02	2017-05-16 00:00:39	33.4162	-114.028	val. GPS-3D	5	2017
1188	KBF02	2017-05-15 20:01:37	33.4114	-114.043	val. GPS-3D	5	2017
1189	KBF02	2017-05-15 08:00:48	33.4121	-114.034	val. GPS-3D	5	2017
1190	KBF02	2017-05-15 04:00:55	33.4107	-114.029	val. GPS-3D	5	2017
1191	KBF02	2017-05-15 00:00:45	33.3994	-114.025	val. GPS-3D	5	2017
1192	KBF02	2017-05-14 20:00:44	33.3988	-114.038	val. GPS-3D	5	2017
1193	KBF02	2017-05-14 08:01:06	33.4022	-114.043	val. GPS-3D	5	2017
1194	KBF02	2017-05-14 04:02:00	33.403	-114.032	val. GPS-3D	5	2017
1195	KBF02	2017-05-14 00:00:37	33.4134	-114.029	val. GPS-3D	5	2017
1196	KBF02	2017-05-13 20:02:30	33.4112	-114.028	val. GPS-3D	5	2017
1198	KBF02	2017-05-13 04:00:37	33.4114	-114.027	val. GPS-3D	5	2017
1199	KBF02	2017-05-13 00:00:37	33.4165	-114.014	val. GPS-3D	5	2017
1200	KBF02	2017-05-12 20:01:30	33.4162	-114.026	val. GPS-3D	5	2017
1201	KBF02	2017-05-12 08:01:23	33.405	-114.029	val. GPS-3D	5	2017
1202	KBF02	2017-05-12 04:01:13	33.4095	-114.029	val. GPS-3D	5	2017
1203	KBF02	2017-05-12 00:00:45	33.4115	-114.029	val. GPS-3D	5	2017
1204	KBF02	2017-05-11 20:02:00	33.4059	-114.028	val. GPS-3D	5	2017
1206	KBF02	2017-05-11 04:02:08	33.4129	-114.025	val. GPS-3D	5	2017
1207	KBF02	2017-05-11 00:00:37	33.4166	-114.027	val. GPS-3D	5	2017
1208	KBF02	2017-05-10 20:00:37	33.4181	-114.034	val. GPS-3D	5	2017
1210	KBF02	2017-05-10 04:01:02	33.4086	-114.021	val. GPS-3D	5	2017
1211	KBF02	2017-05-10 00:01:00	33.4188	-114.027	val. GPS-3D	5	2017
1212	KBF02	2017-05-09 20:00:37	33.4096	-114.019	val. GPS-3D	5	2017
1214	KBF02	2017-05-09 04:00:45	33.4168	-114.023	val. GPS-3D	5	2017
1215	KBF02	2017-05-09 00:01:04	33.4238	-114.015	val. GPS-3D	5	2017
1216	KBF02	2017-05-08 20:00:41	33.4169	-114.023	val. GPS-3D	5	2017
1218	KBF02	2017-05-08 04:00:45	33.3991	-114.026	val. GPS-3D	5	2017
1219	KBF02	2017-05-08 00:01:17	33.3971	-114.036	val. GPS-3D	5	2017
1220	KBF02	2017-05-07 20:00:37	33.4063	-114.04	val. GPS-3D	5	2017
1224	KBF02	2017-05-06 20:02:06	33.4113	-114.029	val. GPS-3D	5	2017
1226	KBF02	2017-05-06 04:01:35	33.4011	-114.014	val. GPS-3D	5	2017
1227	KBF02	2017-05-06 00:00:42	33.408	-114.015	val. GPS-3D	5	2017
1228	KBF02	2017-05-05 20:00:47	33.4137	-114.026	val. GPS-3D	5	2017
1230	KBF02	2017-05-05 04:00:45	33.4169	-114.025	val. GPS-3D	5	2017
1231	KBF02	2017-05-05 00:00:43	33.4146	-114.036	val. GPS-3D	5	2017
1232	KBF02	2017-05-04 20:01:10	33.4134	-114.03	val. GPS-3D	5	2017
1234	KBF02	2017-05-04 04:00:37	33.411	-114.028	val. GPS-3D	5	2017
1235	KBF02	2017-05-04 00:01:00	33.4119	-114.024	val. GPS-3D	5	2017
1236	KBF02	2017-05-03 20:01:08	33.4067	-114.017	val. GPS-3D	5	2017
1238	KBF02	2017-05-03 04:00:38	33.4173	-114.034	val. GPS-3D	5	2017
1239	KBF02	2017-05-03 00:00:43	33.4219	-114.021	val. GPS-3D	5	2017
1240	KBF02	2017-05-02 20:01:23	33.4128	-114.021	val. GPS-3D	5	2017
1242	KBF02	2017-05-02 04:00:54	33.4141	-114.021	val. GPS-3D	5	2017
1243	KBF02	2017-05-02 00:00:40	33.4184	-114.023	val. GPS-3D	5	2017
1246	KBF02	2017-05-01 04:00:37	33.4074	-114.04	val. GPS-3D	5	2017
1247	KBF02	2017-05-01 00:00:37	33.3942	-114.042	val. GPS-3D	5	2017
1248	KBF02	2017-04-30 20:01:02	33.405	-114.038	val. GPS-3D	4	2017
1250	KBF02	2017-04-30 04:01:00	33.4129	-114.026	val. GPS-3D	4	2017
1253	KBF02	2017-04-29 08:01:11	33.4089	-114.047	val. GPS-3D	4	2017
1254	KBF02	2017-04-29 04:01:06	33.4149	-114.029	val. GPS-3D	4	2017
1258	KBF02	2017-04-28 04:01:36	33.4092	-114.019	val. GPS-3D	4	2017
1259	KBF02	2017-04-28 00:00:37	33.4087	-114.017	val. GPS-3D	4	2017
1260	KBF02	2017-04-27 20:00:37	33.4137	-114.026	val. GPS-3D	4	2017
1262	KBF02	2017-04-27 04:00:54	33.4173	-114.026	val. GPS-3D	4	2017
1263	KBF02	2017-04-27 00:01:24	33.4185	-114.035	val. GPS-3D	4	2017
1264	KBF02	2017-04-26 20:00:56	33.416	-114.031	val. GPS-3D	4	2017
1266	KBF02	2017-04-26 04:02:31	33.4033	-114.016	val. GPS-3D	4	2017
1267	KBF02	2017-04-26 00:01:12	33.4116	-114.009	val. GPS-3D	4	2017
1268	KBF02	2017-04-25 20:00:50	33.4126	-114.021	val. GPS-3D	4	2017
1270	KBF02	2017-04-25 04:00:50	33.4193	-114.027	val. GPS-3D	4	2017
1273	KBF02	2017-04-24 08:02:02	33.4091	-114.029	val. GPS-3D	4	2017
1279	KBF02	2017-04-23 00:00:37	33.4128	-114.026	val. GPS-3D	4	2017
1280	KBF02	2017-04-22 20:00:37	33.4099	-114.019	val. GPS-3D	4	2017
1288	KBF02	2017-04-20 20:00:45	33.4016	-114.038	val. GPS-3D	4	2017
1290	KBF02	2017-04-20 04:00:41	33.4145	-114.021	val. GPS-3D	4	2017
1291	KBF02	2017-04-20 00:00:42	33.4154	-114.034	val. GPS-3D	4	2017
1292	KBF02	2017-04-19 20:01:08	33.4151	-114.03	val. GPS-3D	4	2017
1294	KBF02	2017-04-19 04:00:54	33.4059	-114.016	val. GPS-3D	4	2017
1295	KBF02	2017-04-19 00:00:37	33.4122	-114.019	val. GPS-3D	4	2017
1296	KBF02	2017-04-18 20:00:37	33.4153	-114.027	val. GPS-3D	4	2017
1299	KBF02	2017-04-18 00:00:44	33.4127	-114.027	val. GPS-3D	4	2017
1300	KBF02	2017-04-17 20:00:40	33.4151	-114.022	val. GPS-3D	4	2017
1303	KBF02	2017-04-17 00:01:07	33.4082	-114.021	val. GPS-3D	4	2017
1304	KBF02	2017-04-16 20:00:42	33.4142	-114.026	val. GPS-3D	4	2017
1305	KBF02	2017-04-16 08:01:54	33.4124	-114.024	val. GPS-3D	4	2017
1306	KBF02	2017-04-16 04:00:37	33.4121	-114.019	val. GPS-3D	4	2017
1311	KBF02	2017-04-15 00:00:42	33.4115	-114.022	val. GPS-3D	4	2017
1312	KBF02	2017-04-14 20:01:18	33.4169	-114.025	val. GPS-3D	4	2017
1320	KBF02	2017-04-12 20:01:24	33.4119	-114.028	val. GPS-3D	4	2017
1322	KBF02	2017-04-12 04:00:38	33.4119	-114.028	val. GPS-3D	4	2017
1327	KBF02	2017-04-11 00:00:44	33.4169	-114.026	val. GPS-3D	4	2017
1328	KBF02	2017-04-10 20:01:09	33.4145	-114.03	val. GPS-3D	4	2017
1330	KBF02	2017-04-10 04:00:37	33.4082	-114.021	val. GPS-3D	4	2017
1331	KBF02	2017-04-10 00:00:55	33.4009	-114.015	val. GPS-3D	4	2017
1332	KBF02	2017-04-09 20:00:37	33.407	-114.016	val. GPS-3D	4	2017
1334	KBF02	2017-04-09 04:00:38	33.42	-114.024	val. GPS-3D	4	2017
1335	KBF02	2017-04-09 00:00:41	33.4181	-114.028	val. GPS-3D	4	2017
1336	KBF02	2017-04-08 20:00:38	33.4101	-114.021	val. GPS-3D	4	2017
1338	KBF02	2017-04-08 04:01:44	33.4103	-114.018	val. GPS-3D	4	2017
1339	KBF02	2017-04-08 00:01:12	33.4147	-114.019	val. GPS-3D	4	2017
1340	KBF02	2017-04-07 20:00:42	33.4146	-114.029	val. GPS-3D	4	2017
1341	KBF02	2017-04-07 08:00:44	33.3997	-114.027	val. GPS-3D	4	2017
1342	KBF02	2017-04-07 04:00:37	33.3969	-114.023	val. GPS-3D	4	2017
1343	KBF02	2017-04-07 00:00:37	33.3976	-114.025	val. GPS-3D	4	2017
1344	KBF02	2017-04-06 20:00:37	33.4009	-114.026	val. GPS-3D	4	2017
1346	KBF02	2017-04-06 04:00:37	33.4053	-114.017	val. GPS-3D	4	2017
1347	KBF02	2017-04-06 00:00:37	33.4122	-114.022	val. GPS-3D	4	2017
1348	KBF02	2017-04-05 20:00:37	33.4142	-114.03	val. GPS-3D	4	2017
1350	KBF02	2017-04-05 04:00:42	33.4149	-114.027	val. GPS-3D	4	2017
1351	KBF02	2017-04-05 00:00:55	33.4166	-114.033	val. GPS-3D	4	2017
1352	KBF02	2017-04-04 20:01:03	33.4165	-114.043	val. GPS-3D	4	2017
1354	KBF02	2017-04-04 04:00:42	33.4039	-114.045	val. GPS-3D	4	2017
1355	KBF02	2017-04-04 00:00:37	33.3961	-114.049	val. GPS-3D	4	2017
1356	KBF02	2017-04-03 20:02:19	33.3954	-114.048	val. GPS-3D	4	2017
1358	KBF02	2017-04-03 04:00:37	33.3994	-114.048	val. GPS-3D	4	2017
1359	KBF02	2017-04-03 00:00:37	33.3996	-114.048	val. GPS-3D	4	2017
1360	KBF02	2017-04-02 20:00:37	33.4024	-114.049	val. GPS-3D	4	2017
1361	KBF02	2017-04-02 08:01:41	33.4	-114.043	val. GPS-3D	4	2017
1362	KBF02	2017-04-02 04:00:43	33.3994	-114.038	val. GPS-3D	4	2017
1363	KBF02	2017-04-02 00:00:43	33.3965	-114.031	val. GPS-3D	4	2017
1364	KBF02	2017-04-01 20:00:46	33.3945	-114.028	val. GPS-3D	4	2017
1366	KBF02	2017-04-01 04:00:41	33.4074	-114.018	val. GPS-3D	4	2017
1367	KBF02	2017-04-01 00:01:08	33.4132	-114.024	val. GPS-3D	4	2017
1368	KBF02	2017-03-31 20:00:37	33.4158	-114.02	val. GPS-3D	3	2017
1369	KBF02	2017-03-31 08:00:37	33.4186	-114.014	val. GPS-3D	3	2017
1370	KBF02	2017-03-31 04:00:37	33.4206	-114.014	val. GPS-3D	3	2017
1371	KBF02	2017-03-31 00:00:37	33.4241	-114.02	val. GPS-3D	3	2017
1372	KBF02	2017-03-30 20:00:38	33.4177	-114.034	val. GPS-3D	3	2017
1373	KBF02	2017-03-30 08:00:51	33.4134	-114.032	val. GPS-3D	3	2017
1374	KBF02	2017-03-30 04:00:47	33.4154	-114.025	val. GPS-3D	3	2017
1375	KBF02	2017-03-30 00:00:43	33.4102	-114.019	val. GPS-3D	3	2017
1376	KBF02	2017-03-29 20:00:44	33.406	-114.018	val. GPS-3D	3	2017
1377	KBF02	2017-03-29 08:00:51	33.3985	-114.034	val. GPS-3D	3	2017
1378	KBF02	2017-03-29 04:00:49	33.3998	-114.039	val. GPS-3D	3	2017
1379	KBF02	2017-03-29 00:00:38	33.4	-114.038	val. GPS-3D	3	2017
1380	KBF02	2017-03-28 20:00:56	33.403	-114.039	val. GPS-3D	3	2017
1383	KBF02	2017-03-28 00:00:38	33.4048	-114.047	val. GPS-3D	3	2017
1384	KBF02	2017-03-27 20:00:38	33.4039	-114.047	val. GPS-3D	3	2017
1386	KBF02	2017-03-27 04:00:47	33.4126	-114.056	val. GPS-3D	3	2017
1387	KBF02	2017-03-27 00:00:52	33.4099	-114.056	val. GPS-3D	3	2017
1388	KBF02	2017-03-26 20:01:20	33.4067	-114.056	val. GPS-3D	3	2017
1390	KBF02	2017-03-26 04:00:41	33.3983	-114.048	val. GPS-3D	3	2017
1391	KBF02	2017-03-26 00:00:40	33.404	-114.046	val. GPS-3D	3	2017
1392	KBF02	2017-03-25 20:00:41	33.4069	-114.047	val. GPS-3D	3	2017
1394	KBF02	2017-03-25 04:00:37	33.4133	-114.033	val. GPS-3D	3	2017
1395	KBF02	2017-03-25 00:00:37	33.4175	-114.037	val. GPS-3D	3	2017
1396	KBF02	2017-03-24 20:00:37	33.4156	-114.045	val. GPS-3D	3	2017
1397	KBF02	2017-03-24 08:02:05	33.4066	-114.049	val. GPS-3D	3	2017
1398	KBF02	2017-03-24 04:00:41	33.4042	-114.042	val. GPS-3D	3	2017
1399	KBF02	2017-03-24 00:00:49	33.4023	-114.043	val. GPS-3D	3	2017
1400	KBF02	2017-03-23 20:02:13	33.4051	-114.038	val. GPS-3D	3	2017
1401	KBF02	2017-03-23 08:01:03	33.4137	-114.036	val. GPS-3D	3	2017
1402	KBF02	2017-03-23 04:01:06	33.417	-114.028	val. GPS-3D	3	2017
1403	KBF02	2017-03-23 00:01:20	33.4161	-114.02	val. GPS-3D	3	2017
1404	KBF02	2017-03-22 20:01:10	33.4112	-114.019	val. GPS-3D	3	2017
1406	KBF02	2017-03-22 04:01:30	33.4196	-114.013	val. GPS-3D	3	2017
1407	KBF02	2017-03-22 00:00:37	33.422	-114.014	val. GPS-3D	3	2017
1408	KBF02	2017-03-21 20:00:37	33.4184	-114.027	val. GPS-3D	3	2017
1409	KBF02	2017-03-21 08:00:38	33.4071	-114.019	val. GPS-3D	3	2017
1410	KBF02	2017-03-21 04:01:30	33.4113	-114.013	val. GPS-3D	3	2017
1411	KBF02	2017-03-21 00:00:52	33.4078	-114.016	val. GPS-3D	3	2017
1412	KBF02	2017-03-20 20:02:37	33.3947	-114.016	val. GPS-3D	3	2017
1413	KBF02	2017-03-20 08:00:45	33.3996	-114.025	val. GPS-3D	3	2017
1414	KBF02	2017-03-20 04:02:20	33.4011	-114.026	val. GPS-3D	3	2017
1415	KBF02	2017-03-20 00:00:40	33.4011	-114.026	val. GPS-3D	3	2017
1416	KBF02	2017-03-19 20:01:00	33.4025	-114.028	val. GPS-3D	3	2017
1417	KBF02	2017-03-19 08:02:27	33.4039	-114.027	val. GPS-3D	3	2017
1418	KBF02	2017-03-19 04:02:36	33.4004	-114.021	val. GPS-3D	3	2017
1420	KBF02	2017-03-18 20:02:02	33.4003	-114.021	val. GPS-3D	3	2017
1423	KBF02	2017-03-18 00:00:53	33.4189	-114.021	val. GPS-3D	3	2017
1424	KBF02	2017-03-17 20:01:07	33.4161	-114.028	val. GPS-3D	3	2017
1425	KBF02	2017-03-17 08:01:47	33.4156	-114.037	val. GPS-3D	3	2017
1426	KBF02	2017-03-17 04:01:16	33.4178	-114.042	val. GPS-3D	3	2017
1427	KBF02	2017-03-17 00:00:44	33.416	-114.048	val. GPS-3D	3	2017
1429	KBF02	2017-03-16 08:01:34	33.3995	-114.052	val. GPS-3D	3	2017
1430	KBF02	2017-03-16 04:00:37	33.4003	-114.048	val. GPS-3D	3	2017
1431	KBF02	2017-03-16 00:00:37	33.4005	-114.046	val. GPS-3D	3	2017
1432	KBF02	2017-03-15 20:00:37	33.3985	-114.047	val. GPS-3D	3	2017
1433	KBF02	2017-03-15 08:02:02	33.3981	-114.042	val. GPS-3D	3	2017
1434	KBF02	2017-03-15 04:01:36	33.401	-114.033	val. GPS-3D	3	2017
1435	KBF02	2017-03-15 00:00:43	33.3989	-114.027	val. GPS-3D	3	2017
1436	KBF02	2017-03-14 20:00:48	33.3963	-114.029	val. GPS-3D	3	2017
1438	KBF02	2017-03-14 04:00:58	33.4097	-114.019	val. GPS-3D	3	2017
1439	KBF02	2017-03-14 00:00:46	33.4134	-114.022	val. GPS-3D	3	2017
1440	KBF02	2017-03-13 20:00:47	33.4147	-114.026	val. GPS-3D	3	2017
1441	KBF02	2017-03-13 08:02:30	33.4145	-114.034	val. GPS-3D	3	2017
1442	KBF02	2017-03-13 04:01:07	33.4181	-114.039	val. GPS-3D	3	2017
1443	KBF02	2017-03-13 00:00:37	33.4114	-114.043	val. GPS-3D	3	2017
1444	KBF02	2017-03-12 20:00:37	33.4054	-114.046	val. GPS-3D	3	2017
1445	KBF02	2017-03-12 08:00:37	33.4067	-114.059	val. GPS-3D	3	2017
1446	KBF02	2017-03-12 04:00:37	33.4042	-114.057	val. GPS-3D	3	2017
1447	KBF02	2017-03-12 00:00:40	33.4017	-114.047	val. GPS-3D	3	2017
1448	KBF02	2017-03-11 20:01:32	33.4047	-114.047	val. GPS-3D	3	2017
1452	KBF02	2017-03-10 20:02:14	33.4009	-114.048	val. GPS-3D	3	2017
1453	KBF02	2017-03-10 08:01:06	33.4017	-114.047	val. GPS-3D	3	2017
1454	KBF02	2017-03-10 04:00:37	33.3966	-114.039	val. GPS-3D	3	2017
1455	KBF02	2017-03-10 00:00:37	33.3916	-114.037	val. GPS-3D	3	2017
1456	KBF02	2017-03-09 20:01:36	33.3919	-114.03	val. GPS-3D	3	2017
1457	KBF02	2017-03-09 08:00:38	33.3952	-114.026	val. GPS-3D	3	2017
1458	KBF02	2017-03-09 04:01:08	33.3985	-114.018	val. GPS-3D	3	2017
1460	KBF02	2017-03-08 20:00:48	33.4052	-114.015	val. GPS-3D	3	2017
1462	KBF02	2017-03-08 04:00:46	33.414	-114.021	val. GPS-3D	3	2017
1464	KBF02	2017-03-07 20:00:39	33.4198	-114.024	val. GPS-3D	3	2017
1466	KBF02	2017-03-07 04:00:37	33.4121	-114.024	val. GPS-3D	3	2017
1467	KBF02	2017-03-07 00:01:56	33.4107	-114.03	val. GPS-3D	3	2017
1468	KBF03	2018-01-08 20:01:08	33.4379	-114.036	val. GPS-3D	1	2018
1469	KBF03	2018-01-08 08:00:37	33.4625	-114.038	val. GPS-3D	1	2018
1470	KBF03	2018-01-08 04:00:38	33.4626	-114.031	val. GPS-3D	1	2018
1471	KBF03	2018-01-08 00:02:24	33.4538	-114.024	val. GPS-3D	1	2018
1472	KBF03	2018-01-07 20:00:37	33.4587	-114.037	val. GPS-3D	1	2018
1473	KBF03	2018-01-07 08:00:47	33.4657	-114.045	val. GPS-3D	1	2018
1474	KBF03	2018-01-07 04:00:46	33.4583	-114.042	val. GPS-3D	1	2018
1475	KBF03	2018-01-07 00:00:45	33.453	-114.04	val. GPS-3D	1	2018
1476	KBF03	2018-01-06 20:00:48	33.461	-114.052	val. GPS-3D	1	2018
1477	KBF03	2018-01-06 08:01:08	33.4602	-114.032	val. GPS-3D	1	2018
1478	KBF03	2018-01-06 04:00:55	33.4602	-114.032	val. GPS-3D	1	2018
1479	KBF03	2018-01-06 00:00:41	33.4634	-114.032	val. GPS-3D	1	2018
1480	KBF03	2018-01-05 20:00:52	33.4784	-114.039	val. GPS-3D	1	2018
1481	KBF03	2018-01-05 08:00:47	33.4796	-114.023	val. GPS-3D	1	2018
1482	KBF03	2018-01-05 04:00:45	33.4796	-114.023	val. GPS-3D	1	2018
1483	KBF03	2018-01-05 00:00:44	33.4796	-114.023	val. GPS-3D	1	2018
1484	KBF03	2018-01-04 20:00:42	33.4813	-114.021	val. GPS-3D	1	2018
1485	KBF03	2018-01-04 08:00:37	33.4874	-114.006	val. GPS-3D	1	2018
1486	KBF03	2018-01-04 04:00:37	33.4899	-113.998	val. GPS-3D	1	2018
1487	KBF03	2018-01-04 00:00:37	33.4903	-113.997	val. GPS-3D	1	2018
1488	KBF03	2018-01-03 20:00:37	33.4909	-113.997	val. GPS-3D	1	2018
1489	KBF03	2018-01-03 08:00:37	33.4861	-114.009	val. GPS-3D	1	2018
1490	KBF03	2018-01-03 04:00:37	33.4842	-114.013	val. GPS-3D	1	2018
1491	KBF03	2018-01-03 00:00:37	33.4842	-114.013	val. GPS-3D	1	2018
1492	KBF03	2018-01-02 20:00:38	33.4891	-114.013	val. GPS-3D	1	2018
1493	KBF03	2018-01-02 08:00:37	33.4783	-114.026	val. GPS-3D	1	2018
1494	KBF03	2018-01-02 04:00:38	33.4777	-114.02	val. GPS-3D	1	2018
1495	KBF03	2018-01-02 00:00:38	33.4782	-114.021	val. GPS-3D	1	2018
1496	KBF03	2018-01-01 20:00:37	33.4798	-114.03	val. GPS-3D	1	2018
1497	KBF03	2018-01-01 08:00:43	33.4696	-114.049	val. GPS-3D	1	2018
1498	KBF03	2018-01-01 04:00:40	33.4607	-114.041	val. GPS-3D	1	2018
1499	KBF03	2018-01-01 00:00:47	33.4607	-114.043	val. GPS-3D	1	2018
1500	KBF03	2017-12-31 20:00:41	33.4556	-114.048	val. GPS-3D	12	2017
1501	KBF03	2017-12-31 08:00:48	33.4478	-114.041	val. GPS-3D	12	2017
1502	KBF03	2017-12-31 04:01:02	33.4471	-114.036	val. GPS-3D	12	2017
1503	KBF03	2017-12-31 00:02:12	33.4498	-114.038	val. GPS-3D	12	2017
1504	KBF03	2017-12-30 20:00:43	33.4543	-114.046	val. GPS-3D	12	2017
1505	KBF03	2017-12-30 08:00:44	33.4578	-114.042	val. GPS-3D	12	2017
1506	KBF03	2017-12-30 04:00:50	33.4629	-114.043	val. GPS-3D	12	2017
1507	KBF03	2017-12-30 00:00:38	33.4669	-114.046	val. GPS-3D	12	2017
1508	KBF03	2017-12-29 20:00:37	33.471	-114.052	val. GPS-3D	12	2017
1509	KBF03	2017-12-29 08:01:38	33.4635	-114.043	val. GPS-3D	12	2017
1510	KBF03	2017-12-29 04:00:37	33.4702	-114.05	val. GPS-3D	12	2017
1511	KBF03	2017-12-29 00:00:37	33.4714	-114.052	val. GPS-3D	12	2017
1512	KBF03	2017-12-28 20:00:37	33.4789	-114.046	val. GPS-3D	12	2017
1513	KBF03	2017-12-28 08:02:07	33.4588	-114.029	val. GPS-3D	12	2017
1514	KBF03	2017-12-28 04:01:06	33.4605	-114.039	val. GPS-3D	12	2017
1515	KBF03	2017-12-28 00:01:32	33.4568	-114.046	val. GPS-3D	12	2017
1516	KBF03	2017-12-27 20:00:37	33.4507	-114.043	val. GPS-3D	12	2017
1517	KBF03	2017-12-27 08:00:37	33.4486	-114.039	val. GPS-3D	12	2017
1518	KBF03	2017-12-27 04:00:37	33.4548	-114.042	val. GPS-3D	12	2017
1519	KBF03	2017-12-27 00:00:53	33.4582	-114.045	val. GPS-3D	12	2017
1520	KBF03	2017-12-26 20:02:40	33.4582	-114.045	val. GPS-3D	12	2017
1521	KBF03	2017-12-26 08:00:53	33.4607	-114.043	val. GPS-3D	12	2017
1522	KBF03	2017-12-26 04:01:31	33.4634	-114.043	val. GPS-3D	12	2017
1523	KBF03	2017-12-26 00:00:39	33.4742	-114.054	val. GPS-3D	12	2017
1524	KBF03	2017-12-25 20:00:44	33.4745	-114.056	val. GPS-3D	12	2017
1525	KBF03	2017-12-25 08:00:50	33.4699	-114.051	val. GPS-3D	12	2017
1526	KBF03	2017-12-25 04:00:39	33.4693	-114.049	val. GPS-3D	12	2017
1527	KBF03	2017-12-25 00:00:53	33.4701	-114.051	val. GPS-3D	12	2017
1528	KBF03	2017-12-24 20:00:44	33.4701	-114.051	val. GPS-3D	12	2017
1529	KBF03	2017-12-24 08:00:43	33.4665	-114.047	val. GPS-3D	12	2017
1530	KBF03	2017-12-24 04:00:43	33.4669	-114.046	val. GPS-3D	12	2017
1531	KBF03	2017-12-24 00:00:37	33.4621	-114.042	val. GPS-3D	12	2017
1532	KBF03	2017-12-23 20:00:37	33.4589	-114.036	val. GPS-3D	12	2017
1533	KBF03	2017-12-23 08:00:37	33.4597	-114.028	val. GPS-3D	12	2017
1534	KBF03	2017-12-23 04:00:37	33.4637	-114.032	val. GPS-3D	12	2017
1535	KBF03	2017-12-23 00:00:37	33.4705	-114.036	val. GPS-3D	12	2017
1536	KBF03	2017-12-22 20:00:37	33.4782	-114.036	val. GPS-3D	12	2017
1537	KBF03	2017-12-22 08:00:37	33.4773	-114.023	val. GPS-3D	12	2017
1538	KBF03	2017-12-22 04:00:36	33.4787	-114.022	val. GPS-3D	12	2017
1539	KBF03	2017-12-22 00:01:06	33.493	-114.024	val. GPS-3D	12	2017
1540	KBF03	2017-12-21 20:00:38	33.494	-114.019	val. GPS-3D	12	2017
1542	KBF03	2017-12-21 04:01:06	33.4928	-114	val. GPS-3D	12	2017
1543	KBF03	2017-12-21 00:00:44	33.4879	-114	val. GPS-3D	12	2017
1544	KBF03	2017-12-20 20:00:42	33.4931	-113.999	val. GPS-3D	12	2017
1545	KBF03	2017-12-20 08:00:42	33.4899	-114.01	val. GPS-3D	12	2017
1546	KBF03	2017-12-20 04:00:47	33.4918	-114.019	val. GPS-3D	12	2017
1547	KBF03	2017-12-20 00:01:09	33.4838	-114.017	val. GPS-3D	12	2017
1548	KBF03	2017-12-19 20:00:41	33.4807	-114.011	val. GPS-3D	12	2017
1549	KBF03	2017-12-19 08:00:41	33.4813	-114.009	val. GPS-3D	12	2017
1550	KBF03	2017-12-19 04:00:59	33.4819	-114.004	val. GPS-3D	12	2017
1551	KBF03	2017-12-19 00:01:00	33.4769	-113.998	val. GPS-3D	12	2017
1552	KBF03	2017-12-18 20:00:45	33.4727	-113.998	val. GPS-3D	12	2017
1553	KBF03	2017-12-18 08:01:07	33.4797	-113.998	val. GPS-3D	12	2017
1554	KBF03	2017-12-18 04:00:37	33.4798	-113.999	val. GPS-3D	12	2017
1555	KBF03	2017-12-18 00:01:38	33.4826	-114.01	val. GPS-3D	12	2017
1556	KBF03	2017-12-17 20:00:37	33.481	-114.001	val. GPS-3D	12	2017
1557	KBF03	2017-12-17 08:00:37	33.4873	-114.001	val. GPS-3D	12	2017
1558	KBF03	2017-12-17 04:00:37	33.4896	-113.995	val. GPS-3D	12	2017
1559	KBF03	2017-12-17 00:00:37	33.4891	-114.008	val. GPS-3D	12	2017
1560	KBF03	2017-12-16 20:00:37	33.4836	-114.005	val. GPS-3D	12	2017
1561	KBF03	2017-12-16 08:00:37	33.4817	-114.028	val. GPS-3D	12	2017
1562	KBF03	2017-12-16 04:00:37	33.4795	-114.03	val. GPS-3D	12	2017
1563	KBF03	2017-12-16 00:01:24	33.4779	-114.024	val. GPS-3D	12	2017
1564	KBF03	2017-12-15 20:00:37	33.4816	-114.037	val. GPS-3D	12	2017
1566	KBF03	2017-12-15 04:01:00	33.478	-114.027	val. GPS-3D	12	2017
1567	KBF03	2017-12-15 00:01:13	33.4663	-114.026	val. GPS-3D	12	2017
1568	KBF03	2017-12-14 20:00:49	33.46	-114.036	val. GPS-3D	12	2017
1569	KBF03	2017-12-14 08:00:40	33.4751	-114.055	val. GPS-3D	12	2017
1570	KBF03	2017-12-14 04:00:47	33.4744	-114.055	val. GPS-3D	12	2017
1571	KBF03	2017-12-14 00:02:40	33.4722	-114.053	val. GPS-3D	12	2017
1572	KBF03	2017-12-13 20:00:47	33.4722	-114.053	val. GPS-3D	12	2017
1573	KBF03	2017-12-13 08:01:10	33.4596	-114.047	val. GPS-3D	12	2017
1574	KBF03	2017-12-13 04:00:48	33.4569	-114.043	val. GPS-3D	12	2017
1575	KBF03	2017-12-13 00:00:49	33.4529	-114.04	val. GPS-3D	12	2017
1576	KBF03	2017-12-12 20:00:41	33.4552	-114.045	val. GPS-3D	12	2017
1577	KBF03	2017-12-12 08:00:37	33.4588	-114.029	val. GPS-3D	12	2017
1578	KBF03	2017-12-12 04:00:37	33.4597	-114.028	val. GPS-3D	12	2017
1579	KBF03	2017-12-12 00:01:01	33.4651	-114.032	val. GPS-3D	12	2017
1580	KBF03	2017-12-11 20:02:06	33.4671	-114.025	val. GPS-3D	12	2017
1581	KBF03	2017-12-11 08:00:37	33.4777	-114.023	val. GPS-3D	12	2017
1582	KBF03	2017-12-11 04:01:36	33.4797	-114.031	val. GPS-3D	12	2017
1583	KBF03	2017-12-11 00:00:37	33.4784	-114.039	val. GPS-3D	12	2017
1584	KBF03	2017-12-10 20:00:37	33.4707	-114.043	val. GPS-3D	12	2017
1585	KBF03	2017-12-10 08:00:38	33.4546	-114.04	val. GPS-3D	12	2017
1586	KBF03	2017-12-10 04:00:38	33.4479	-114.037	val. GPS-3D	12	2017
1587	KBF03	2017-12-10 00:00:38	33.4524	-114.032	val. GPS-3D	12	2017
1588	KBF03	2017-12-09 20:01:00	33.4617	-114.038	val. GPS-3D	12	2017
1589	KBF03	2017-12-09 08:00:52	33.4616	-114.033	val. GPS-3D	12	2017
1590	KBF03	2017-12-09 04:00:43	33.4618	-114.032	val. GPS-3D	12	2017
1591	KBF03	2017-12-09 00:00:58	33.4705	-114.031	val. GPS-3D	12	2017
1592	KBF03	2017-12-08 20:00:43	33.4826	-114.029	val. GPS-3D	12	2017
1593	KBF03	2017-12-08 08:00:58	33.4723	-114.023	val. GPS-3D	12	2017
1594	KBF03	2017-12-08 04:00:45	33.476	-114.023	val. GPS-3D	12	2017
1595	KBF03	2017-12-08 00:01:12	33.488	-114.023	val. GPS-3D	12	2017
1596	KBF03	2017-12-07 20:00:48	33.4897	-114.029	val. GPS-3D	12	2017
1597	KBF03	2017-12-07 08:00:47	33.4853	-114.031	val. GPS-3D	12	2017
1598	KBF03	2017-12-07 04:01:05	33.486	-114.034	val. GPS-3D	12	2017
1599	KBF03	2017-12-07 00:00:47	33.4865	-114.035	val. GPS-3D	12	2017
1600	KBF03	2017-12-06 20:00:49	33.4846	-114.036	val. GPS-3D	12	2017
1601	KBF03	2017-12-06 08:00:37	33.4771	-114.019	val. GPS-3D	12	2017
1602	KBF03	2017-12-06 04:00:37	33.4748	-114.031	val. GPS-3D	12	2017
1603	KBF03	2017-12-06 00:00:37	33.4687	-114.033	val. GPS-3D	12	2017
1604	KBF03	2017-12-05 20:00:37	33.4741	-114.037	val. GPS-3D	12	2017
1605	KBF03	2017-12-05 08:00:37	33.4659	-114.047	val. GPS-3D	12	2017
1606	KBF03	2017-12-05 04:00:37	33.4637	-114.043	val. GPS-3D	12	2017
1607	KBF03	2017-12-05 00:00:38	33.4653	-114.045	val. GPS-3D	12	2017
1608	KBF03	2017-12-04 20:00:37	33.466	-114.045	val. GPS-3D	12	2017
1609	KBF03	2017-12-04 08:00:38	33.4621	-114.042	val. GPS-3D	12	2017
1610	KBF03	2017-12-04 04:00:38	33.4688	-114.05	val. GPS-3D	12	2017
1611	KBF03	2017-12-04 00:00:37	33.4623	-114.05	val. GPS-3D	12	2017
1612	KBF03	2017-12-03 20:00:38	33.448	-114.033	val. GPS-3D	12	2017
1613	KBF03	2017-12-03 08:00:52	33.4468	-114.038	val. GPS-3D	12	2017
1614	KBF03	2017-12-03 04:01:11	33.4488	-114.037	val. GPS-3D	12	2017
1615	KBF03	2017-12-03 00:00:47	33.4565	-114.04	val. GPS-3D	12	2017
1616	KBF03	2017-12-02 20:00:41	33.4599	-114.036	val. GPS-3D	12	2017
1617	KBF03	2017-12-02 08:00:45	33.4592	-114.027	val. GPS-3D	12	2017
1618	KBF03	2017-12-02 04:00:49	33.4628	-114.033	val. GPS-3D	12	2017
1619	KBF03	2017-12-02 00:00:40	33.4681	-114.034	val. GPS-3D	12	2017
1620	KBF03	2017-12-01 20:00:43	33.4736	-114.028	val. GPS-3D	12	2017
1621	KBF03	2017-12-01 08:00:47	33.4848	-114.039	val. GPS-3D	12	2017
1622	KBF03	2017-12-01 04:00:37	33.4755	-114.032	val. GPS-3D	12	2017
1623	KBF03	2017-12-01 00:00:37	33.4783	-114.025	val. GPS-3D	12	2017
1624	KBF03	2017-11-30 20:00:37	33.4792	-114.022	val. GPS-3D	11	2017
1625	KBF03	2017-11-30 08:00:37	33.4858	-114.022	val. GPS-3D	11	2017
1626	KBF03	2017-11-30 04:00:37	33.4836	-114.03	val. GPS-3D	11	2017
1627	KBF03	2017-11-30 00:00:37	33.4768	-114.023	val. GPS-3D	11	2017
1628	KBF03	2017-11-29 20:00:37	33.4731	-114.023	val. GPS-3D	11	2017
1629	KBF03	2017-11-29 08:00:37	33.4797	-114.026	val. GPS-3D	11	2017
1630	KBF03	2017-11-29 04:00:38	33.4836	-114.028	val. GPS-3D	11	2017
1631	KBF03	2017-11-29 00:00:38	33.4818	-114.034	val. GPS-3D	11	2017
1632	KBF03	2017-11-28 20:01:08	33.4756	-114.035	val. GPS-3D	11	2017
1633	KBF03	2017-11-28 08:00:49	33.4557	-114.04	val. GPS-3D	11	2017
1634	KBF03	2017-11-28 04:00:47	33.4598	-114.046	val. GPS-3D	11	2017
1635	KBF03	2017-11-28 00:00:44	33.4675	-114.056	val. GPS-3D	11	2017
1636	KBF03	2017-11-27 20:00:40	33.4697	-114.05	val. GPS-3D	11	2017
1637	KBF03	2017-11-27 08:00:55	33.4588	-114.029	val. GPS-3D	11	2017
1638	KBF03	2017-11-27 04:00:46	33.4641	-114.029	val. GPS-3D	11	2017
1639	KBF03	2017-11-27 00:00:40	33.4768	-114.019	val. GPS-3D	11	2017
1640	KBF03	2017-11-26 20:00:42	33.478	-114.021	val. GPS-3D	11	2017
1641	KBF03	2017-11-26 08:00:42	33.4798	-114.029	val. GPS-3D	11	2017
1642	KBF03	2017-11-26 04:00:48	33.4773	-114.028	val. GPS-3D	11	2017
1643	KBF03	2017-11-26 00:00:45	33.4714	-114.025	val. GPS-3D	11	2017
1644	KBF03	2017-11-25 20:00:37	33.4618	-114.031	val. GPS-3D	11	2017
1645	KBF03	2017-11-25 08:02:08	33.4582	-114.027	val. GPS-3D	11	2017
1646	KBF03	2017-11-25 04:00:37	33.4621	-114.032	val. GPS-3D	11	2017
1647	KBF03	2017-11-25 00:00:37	33.4699	-114.053	val. GPS-3D	11	2017
1648	KBF03	2017-11-24 20:00:37	33.4594	-114.05	val. GPS-3D	11	2017
1649	KBF03	2017-11-24 08:00:37	33.4567	-114.046	val. GPS-3D	11	2017
1650	KBF03	2017-11-24 04:00:37	33.4585	-114.041	val. GPS-3D	11	2017
1651	KBF03	2017-11-24 00:00:38	33.467	-114.041	val. GPS-3D	11	2017
1652	KBF03	2017-11-23 20:00:37	33.4724	-114.031	val. GPS-3D	11	2017
1653	KBF03	2017-11-23 08:00:38	33.4815	-114.032	val. GPS-3D	11	2017
1654	KBF03	2017-11-23 04:00:38	33.4838	-114.034	val. GPS-3D	11	2017
1655	KBF03	2017-11-23 00:00:38	33.4871	-114.028	val. GPS-3D	11	2017
1656	KBF03	2017-11-22 20:00:38	33.4781	-114.022	val. GPS-3D	11	2017
1657	KBF03	2017-11-22 08:00:56	33.4774	-114.024	val. GPS-3D	11	2017
1658	KBF03	2017-11-22 04:00:41	33.4777	-114.023	val. GPS-3D	11	2017
1659	KBF03	2017-11-22 00:00:44	33.4807	-114.037	val. GPS-3D	11	2017
1660	KBF03	2017-11-21 20:00:48	33.4806	-114.044	val. GPS-3D	11	2017
1661	KBF03	2017-11-21 08:00:48	33.4779	-114.038	val. GPS-3D	11	2017
1662	KBF03	2017-11-21 04:00:48	33.4725	-114.037	val. GPS-3D	11	2017
1663	KBF03	2017-11-21 00:00:44	33.4636	-114.044	val. GPS-3D	11	2017
1664	KBF03	2017-11-20 20:01:11	33.4516	-114.044	val. GPS-3D	11	2017
1665	KBF03	2017-11-20 08:00:37	33.4462	-114.031	val. GPS-3D	11	2017
1666	KBF03	2017-11-20 04:01:06	33.4479	-114.035	val. GPS-3D	11	2017
1667	KBF03	2017-11-20 00:00:37	33.4578	-114.026	val. GPS-3D	11	2017
1668	KBF03	2017-11-19 20:00:37	33.4646	-114.031	val. GPS-3D	11	2017
1669	KBF03	2017-11-19 08:00:37	33.474	-114.023	val. GPS-3D	11	2017
1670	KBF03	2017-11-19 04:00:37	33.4763	-114.021	val. GPS-3D	11	2017
1671	KBF03	2017-11-19 00:00:37	33.4776	-114.038	val. GPS-3D	11	2017
1672	KBF03	2017-11-18 20:00:37	33.4784	-114.048	val. GPS-3D	11	2017
1673	KBF03	2017-11-18 08:00:38	33.4802	-114.056	val. GPS-3D	11	2017
1675	KBF03	2017-11-18 00:00:37	33.4654	-114.054	val. GPS-3D	11	2017
1676	KBF03	2017-11-17 20:00:37	33.4542	-114.049	val. GPS-3D	11	2017
1677	KBF03	2017-11-17 08:01:03	33.4532	-114.039	val. GPS-3D	11	2017
1678	KBF03	2017-11-17 04:00:41	33.4569	-114.03	val. GPS-3D	11	2017
1679	KBF03	2017-11-17 00:00:45	33.4643	-114.031	val. GPS-3D	11	2017
1680	KBF03	2017-11-16 20:00:48	33.4518	-114.027	val. GPS-3D	11	2017
1681	KBF03	2017-11-16 08:00:48	33.4462	-114.034	val. GPS-3D	11	2017
1682	KBF03	2017-11-16 04:02:27	33.4519	-114.039	val. GPS-3D	11	2017
1683	KBF03	2017-11-16 00:00:43	33.4577	-114.044	val. GPS-3D	11	2017
1684	KBF03	2017-11-15 20:00:43	33.4559	-114.047	val. GPS-3D	11	2017
1685	KBF03	2017-11-15 08:00:48	33.4489	-114.041	val. GPS-3D	11	2017
1686	KBF03	2017-11-15 04:00:44	33.4455	-114.042	val. GPS-3D	11	2017
1687	KBF03	2017-11-15 00:00:37	33.4577	-114.042	val. GPS-3D	11	2017
1688	KBF03	2017-11-14 20:00:37	33.4646	-114.039	val. GPS-3D	11	2017
1689	KBF03	2017-11-14 08:00:37	33.4812	-114.04	val. GPS-3D	11	2017
1690	KBF03	2017-11-14 04:00:37	33.4794	-114.027	val. GPS-3D	11	2017
1691	KBF03	2017-11-14 00:00:37	33.4839	-114.018	val. GPS-3D	11	2017
1692	KBF03	2017-11-13 20:00:37	33.4773	-114.026	val. GPS-3D	11	2017
1693	KBF03	2017-11-13 08:00:37	33.4764	-114.022	val. GPS-3D	11	2017
1694	KBF03	2017-11-13 04:00:37	33.4668	-114.034	val. GPS-3D	11	2017
1695	KBF03	2017-11-13 00:00:37	33.4631	-114.029	val. GPS-3D	11	2017
1696	KBF03	2017-11-12 20:00:37	33.4567	-114.028	val. GPS-3D	11	2017
1697	KBF03	2017-11-12 08:00:40	33.4464	-114.03	val. GPS-3D	11	2017
1698	KBF03	2017-11-12 04:00:38	33.4407	-114.038	val. GPS-3D	11	2017
1699	KBF03	2017-11-12 00:00:46	33.4491	-114.038	val. GPS-3D	11	2017
1700	KBF03	2017-11-11 20:00:42	33.4524	-114.029	val. GPS-3D	11	2017
1701	KBF03	2017-11-11 08:00:52	33.4476	-114.036	val. GPS-3D	11	2017
1702	KBF03	2017-11-11 04:00:40	33.4559	-114.04	val. GPS-3D	11	2017
1703	KBF03	2017-11-11 00:00:46	33.4592	-114.03	val. GPS-3D	11	2017
1704	KBF03	2017-11-10 20:00:40	33.4688	-114.025	val. GPS-3D	11	2017
1705	KBF03	2017-11-10 08:00:39	33.4723	-114.023	val. GPS-3D	11	2017
1706	KBF03	2017-11-10 04:01:14	33.477	-114.02	val. GPS-3D	11	2017
1707	KBF03	2017-11-10 00:00:44	33.4855	-114.034	val. GPS-3D	11	2017
1708	KBF03	2017-11-09 20:00:41	33.4724	-114.039	val. GPS-3D	11	2017
1709	KBF03	2017-11-09 08:00:37	33.4696	-114.059	val. GPS-3D	11	2017
1710	KBF03	2017-11-09 04:00:37	33.4657	-114.045	val. GPS-3D	11	2017
1711	KBF03	2017-11-09 00:00:37	33.4606	-114.04	val. GPS-3D	11	2017
1712	KBF03	2017-11-08 20:00:37	33.4495	-114.042	val. GPS-3D	11	2017
1713	KBF03	2017-11-08 08:02:24	33.4474	-114.036	val. GPS-3D	11	2017
1714	KBF03	2017-11-08 04:00:37	33.4472	-114.031	val. GPS-3D	11	2017
1715	KBF03	2017-11-08 00:00:38	33.4467	-114.036	val. GPS-3D	11	2017
1716	KBF03	2017-11-07 20:00:38	33.4525	-114.044	val. GPS-3D	11	2017
1717	KBF03	2017-11-07 08:00:37	33.465	-114.052	val. GPS-3D	11	2017
1718	KBF03	2017-11-07 04:01:00	33.4585	-114.042	val. GPS-3D	11	2017
1719	KBF03	2017-11-07 00:00:51	33.4685	-114.05	val. GPS-3D	11	2017
1720	KBF03	2017-11-06 20:00:56	33.4728	-114.047	val. GPS-3D	11	2017
1721	KBF03	2017-11-06 08:01:09	33.4723	-114.06	val. GPS-3D	11	2017
1722	KBF03	2017-11-06 04:00:48	33.466	-114.046	val. GPS-3D	11	2017
1723	KBF03	2017-11-06 00:01:15	33.4686	-114.024	val. GPS-3D	11	2017
1724	KBF03	2017-11-05 20:00:54	33.4861	-114.034	val. GPS-3D	11	2017
1725	KBF03	2017-11-05 08:00:50	33.4762	-114.023	val. GPS-3D	11	2017
1726	KBF03	2017-11-05 04:00:46	33.4796	-114.026	val. GPS-3D	11	2017
1727	KBF03	2017-11-05 00:00:41	33.4825	-114.029	val. GPS-3D	11	2017
1728	KBF03	2017-11-04 20:00:45	33.481	-114.042	val. GPS-3D	11	2017
1729	KBF03	2017-11-04 08:00:38	33.4756	-114.055	val. GPS-3D	11	2017
1730	KBF03	2017-11-04 04:00:37	33.4726	-114.047	val. GPS-3D	11	2017
1731	KBF03	2017-11-04 00:00:37	33.4666	-114.056	val. GPS-3D	11	2017
1732	KBF03	2017-11-03 20:00:37	33.4654	-114.054	val. GPS-3D	11	2017
1733	KBF03	2017-11-03 08:01:02	33.4666	-114.046	val. GPS-3D	11	2017
1734	KBF03	2017-11-03 04:00:37	33.4642	-114.044	val. GPS-3D	11	2017
1735	KBF03	2017-11-03 00:00:37	33.4622	-114.05	val. GPS-3D	11	2017
1736	KBF03	2017-11-02 20:00:37	33.4521	-114.039	val. GPS-3D	11	2017
1737	KBF03	2017-11-02 08:00:38	33.4591	-114.027	val. GPS-3D	11	2017
1738	KBF03	2017-11-02 04:01:30	33.4463	-114.03	val. GPS-3D	11	2017
1739	KBF03	2017-11-02 00:00:38	33.4508	-114.043	val. GPS-3D	11	2017
1740	KBF03	2017-11-01 20:01:08	33.4645	-114.055	val. GPS-3D	11	2017
1741	KBF03	2017-11-01 08:00:46	33.4651	-114.044	val. GPS-3D	11	2017
1742	KBF03	2017-11-01 04:00:49	33.4636	-114.037	val. GPS-3D	11	2017
1743	KBF03	2017-11-01 00:00:41	33.4625	-114.05	val. GPS-3D	11	2017
1744	KBF03	2017-10-31 20:00:51	33.457	-114.052	val. GPS-3D	10	2017
1745	KBF03	2017-10-31 08:00:49	33.4539	-114.04	val. GPS-3D	10	2017
1746	KBF03	2017-10-31 04:02:10	33.4485	-114.03	val. GPS-3D	10	2017
1747	KBF03	2017-10-31 00:00:46	33.4555	-114.043	val. GPS-3D	10	2017
1748	KBF03	2017-10-30 20:01:08	33.4685	-114.05	val. GPS-3D	10	2017
1749	KBF03	2017-10-30 08:01:41	33.4613	-114.043	val. GPS-3D	10	2017
1750	KBF03	2017-10-30 04:00:44	33.4581	-114.031	val. GPS-3D	10	2017
1751	KBF03	2017-10-30 00:00:39	33.4592	-114.033	val. GPS-3D	10	2017
1752	KBF03	2017-10-29 20:00:37	33.4638	-114.048	val. GPS-3D	10	2017
1753	KBF03	2017-10-29 08:00:37	33.4694	-114.049	val. GPS-3D	10	2017
1754	KBF03	2017-10-29 04:00:37	33.4613	-114.041	val. GPS-3D	10	2017
1755	KBF03	2017-10-29 00:00:37	33.4662	-114.047	val. GPS-3D	10	2017
1756	KBF03	2017-10-28 20:00:37	33.4731	-114.06	val. GPS-3D	10	2017
1757	KBF03	2017-10-28 08:00:37	33.4698	-114.05	val. GPS-3D	10	2017
1758	KBF03	2017-10-28 04:00:37	33.4731	-114.028	val. GPS-3D	10	2017
1759	KBF03	2017-10-28 00:00:38	33.4759	-114.033	val. GPS-3D	10	2017
1760	KBF03	2017-10-27 20:00:38	33.4779	-114.038	val. GPS-3D	10	2017
1761	KBF03	2017-10-27 08:00:38	33.478	-114.038	val. GPS-3D	10	2017
1762	KBF03	2017-10-27 04:01:19	33.4706	-114.042	val. GPS-3D	10	2017
1763	KBF03	2017-10-27 00:00:45	33.4779	-114.04	val. GPS-3D	10	2017
1764	KBF03	2017-10-26 20:01:06	33.4741	-114.026	val. GPS-3D	10	2017
1765	KBF03	2017-10-26 08:00:39	33.4716	-114.026	val. GPS-3D	10	2017
1766	KBF03	2017-10-26 04:00:45	33.4787	-114.019	val. GPS-3D	10	2017
1767	KBF03	2017-10-26 00:00:53	33.48	-114.029	val. GPS-3D	10	2017
1768	KBF03	2017-10-25 20:00:51	33.4814	-114.032	val. GPS-3D	10	2017
1769	KBF03	2017-10-25 08:00:47	33.4664	-114.034	val. GPS-3D	10	2017
1770	KBF03	2017-10-25 04:01:07	33.4653	-114.038	val. GPS-3D	10	2017
1771	KBF03	2017-10-25 00:00:52	33.4596	-114.028	val. GPS-3D	10	2017
1772	KBF03	2017-10-24 20:00:46	33.4699	-114.022	val. GPS-3D	10	2017
1773	KBF03	2017-10-24 08:00:37	33.4765	-114.021	val. GPS-3D	10	2017
1774	KBF03	2017-10-24 04:00:54	33.4754	-114.026	val. GPS-3D	10	2017
1775	KBF03	2017-10-24 00:00:37	33.4736	-114.02	val. GPS-3D	10	2017
1776	KBF03	2017-10-23 20:00:37	33.4735	-114.021	val. GPS-3D	10	2017
1777	KBF03	2017-10-23 08:00:37	33.4705	-114.031	val. GPS-3D	10	2017
1778	KBF03	2017-10-23 04:00:38	33.4826	-114.034	val. GPS-3D	10	2017
1779	KBF03	2017-10-23 00:00:37	33.4749	-114.019	val. GPS-3D	10	2017
1780	KBF03	2017-10-22 20:01:30	33.4729	-114.034	val. GPS-3D	10	2017
1782	KBF03	2017-10-22 04:00:37	33.4589	-114.042	val. GPS-3D	10	2017
1783	KBF03	2017-10-22 00:00:38	33.4602	-114.049	val. GPS-3D	10	2017
1784	KBF03	2017-10-21 20:01:13	33.4576	-114.051	val. GPS-3D	10	2017
1785	KBF03	2017-10-21 08:00:40	33.4546	-114.04	val. GPS-3D	10	2017
1786	KBF03	2017-10-21 04:00:39	33.4585	-114.041	val. GPS-3D	10	2017
1787	KBF03	2017-10-21 00:00:40	33.4671	-114.042	val. GPS-3D	10	2017
1788	KBF03	2017-10-20 20:01:07	33.4695	-114.05	val. GPS-3D	10	2017
1789	KBF03	2017-10-20 08:00:57	33.4599	-114.043	val. GPS-3D	10	2017
1790	KBF03	2017-10-20 04:00:44	33.4615	-114.047	val. GPS-3D	10	2017
1791	KBF03	2017-10-20 00:00:43	33.4646	-114.055	val. GPS-3D	10	2017
1792	KBF03	2017-10-19 20:01:22	33.4546	-114.047	val. GPS-3D	10	2017
1793	KBF03	2017-10-19 08:00:43	33.4468	-114.031	val. GPS-3D	10	2017
1794	KBF03	2017-10-19 04:00:37	33.4466	-114.036	val. GPS-3D	10	2017
1795	KBF03	2017-10-19 00:00:37	33.455	-114.042	val. GPS-3D	10	2017
1796	KBF03	2017-10-18 20:00:56	33.4526	-114.048	val. GPS-3D	10	2017
1797	KBF03	2017-10-18 08:01:30	33.4486	-114.035	val. GPS-3D	10	2017
1798	KBF03	2017-10-18 04:00:37	33.4503	-114.04	val. GPS-3D	10	2017
1799	KBF03	2017-10-18 00:00:37	33.4501	-114.043	val. GPS-3D	10	2017
1800	KBF03	2017-10-17 20:01:30	33.4519	-114.029	val. GPS-3D	10	2017
1801	KBF03	2017-10-17 08:00:37	33.4474	-114.036	val. GPS-3D	10	2017
1802	KBF03	2017-10-17 04:01:36	33.4507	-114.043	val. GPS-3D	10	2017
1803	KBF03	2017-10-17 00:00:38	33.4636	-114.048	val. GPS-3D	10	2017
1804	KBF03	2017-10-16 20:00:38	33.4588	-114.053	val. GPS-3D	10	2017
1805	KBF03	2017-10-16 08:01:02	33.4522	-114.042	val. GPS-3D	10	2017
1806	KBF03	2017-10-16 04:00:48	33.4535	-114.045	val. GPS-3D	10	2017
1807	KBF03	2017-10-16 00:00:43	33.4543	-114.04	val. GPS-3D	10	2017
1808	KBF03	2017-10-15 20:00:46	33.4528	-114.044	val. GPS-3D	10	2017
1809	KBF03	2017-10-15 08:00:50	33.4515	-114.031	val. GPS-3D	10	2017
1810	KBF03	2017-10-15 04:00:49	33.4645	-114.029	val. GPS-3D	10	2017
1811	KBF03	2017-10-15 00:00:43	33.4682	-114.028	val. GPS-3D	10	2017
1812	KBF03	2017-10-14 20:02:07	33.4659	-114.024	val. GPS-3D	10	2017
1813	KBF03	2017-10-14 08:00:42	33.4648	-114.032	val. GPS-3D	10	2017
1814	KBF03	2017-10-14 04:00:39	33.4662	-114.041	val. GPS-3D	10	2017
1815	KBF03	2017-10-14 00:00:37	33.4723	-114.053	val. GPS-3D	10	2017
1816	KBF03	2017-10-13 20:01:06	33.4734	-114.048	val. GPS-3D	10	2017
1817	KBF03	2017-10-13 08:00:37	33.4837	-114.034	val. GPS-3D	10	2017
1818	KBF03	2017-10-13 04:00:37	33.4827	-114.024	val. GPS-3D	10	2017
1819	KBF03	2017-10-13 00:01:01	33.4777	-114.018	val. GPS-3D	10	2017
1820	KBF03	2017-10-12 20:00:54	33.4759	-114.026	val. GPS-3D	10	2017
1821	KBF03	2017-10-12 08:00:38	33.475	-114.033	val. GPS-3D	10	2017
1822	KBF03	2017-10-12 04:00:38	33.4617	-114.032	val. GPS-3D	10	2017
1823	KBF03	2017-10-12 00:00:37	33.4694	-114.022	val. GPS-3D	10	2017
1824	KBF03	2017-10-11 20:00:37	33.4729	-114.025	val. GPS-3D	10	2017
1825	KBF03	2017-10-11 08:00:48	33.477	-114.023	val. GPS-3D	10	2017
1826	KBF03	2017-10-11 04:00:55	33.4776	-114.027	val. GPS-3D	10	2017
1827	KBF03	2017-10-11 00:00:43	33.4732	-114.04	val. GPS-3D	10	2017
1828	KBF03	2017-10-10 20:00:43	33.4846	-114.032	val. GPS-3D	10	2017
1829	KBF03	2017-10-10 08:01:00	33.4766	-114.03	val. GPS-3D	10	2017
1830	KBF03	2017-10-10 04:00:47	33.4765	-114.022	val. GPS-3D	10	2017
1831	KBF03	2017-10-10 00:00:49	33.478	-114.024	val. GPS-3D	10	2017
1832	KBF03	2017-10-09 20:00:42	33.4862	-114.038	val. GPS-3D	10	2017
1833	KBF03	2017-10-09 08:00:40	33.46	-114.037	val. GPS-3D	10	2017
1834	KBF03	2017-10-09 04:00:44	33.4612	-114.041	val. GPS-3D	10	2017
1835	KBF03	2017-10-09 00:01:31	33.4688	-114.047	val. GPS-3D	10	2017
1836	KBF03	2017-10-08 20:00:37	33.463	-114.037	val. GPS-3D	10	2017
1837	KBF03	2017-10-08 08:00:37	33.4744	-114.057	val. GPS-3D	10	2017
1838	KBF03	2017-10-08 04:00:37	33.4749	-114.057	val. GPS-3D	10	2017
1839	KBF03	2017-10-08 00:00:37	33.4651	-114.043	val. GPS-3D	10	2017
1840	KBF03	2017-10-07 20:00:37	33.4648	-114.037	val. GPS-3D	10	2017
1841	KBF03	2017-10-07 08:00:37	33.4432	-114.034	val. GPS-3D	10	2017
1842	KBF03	2017-10-07 04:01:26	33.4455	-114.032	val. GPS-3D	10	2017
1843	KBF03	2017-10-07 00:00:53	33.4492	-114.032	val. GPS-3D	10	2017
1844	KBF03	2017-10-06 20:00:38	33.4511	-114.032	val. GPS-3D	10	2017
1845	KBF03	2017-10-06 08:00:37	33.4464	-114.035	val. GPS-3D	10	2017
1846	KBF03	2017-10-06 04:00:42	33.4524	-114.043	val. GPS-3D	10	2017
1847	KBF03	2017-10-06 00:01:04	33.4598	-114.048	val. GPS-3D	10	2017
1848	KBF03	2017-10-05 20:00:44	33.4488	-114.041	val. GPS-3D	10	2017
1849	KBF03	2017-10-05 08:00:47	33.4497	-114.032	val. GPS-3D	10	2017
1850	KBF03	2017-10-05 04:00:38	33.4595	-114.026	val. GPS-3D	10	2017
1851	KBF03	2017-10-05 00:00:43	33.4553	-114.045	val. GPS-3D	10	2017
1852	KBF03	2017-10-04 20:00:56	33.4473	-114.033	val. GPS-3D	10	2017
1853	KBF03	2017-10-04 08:01:16	33.4669	-114.03	val. GPS-3D	10	2017
1854	KBF03	2017-10-04 04:00:44	33.484	-114.036	val. GPS-3D	10	2017
1855	KBF03	2017-10-04 00:00:42	33.4887	-114.032	val. GPS-3D	10	2017
1856	KBF03	2017-10-03 20:00:54	33.4761	-114.031	val. GPS-3D	10	2017
1857	KBF03	2017-10-03 08:00:37	33.4717	-114.026	val. GPS-3D	10	2017
1858	KBF03	2017-10-03 04:00:37	33.4769	-114.022	val. GPS-3D	10	2017
1859	KBF03	2017-10-03 00:00:37	33.4684	-114.026	val. GPS-3D	10	2017
1860	KBF03	2017-10-02 20:00:37	33.4676	-114.027	val. GPS-3D	10	2017
1861	KBF03	2017-10-02 08:00:37	33.4668	-114.029	val. GPS-3D	10	2017
1862	KBF03	2017-10-02 04:00:38	33.4746	-114.055	val. GPS-3D	10	2017
1863	KBF03	2017-10-02 00:01:07	33.4615	-114.049	val. GPS-3D	10	2017
1864	KBF03	2017-10-01 20:00:37	33.4466	-114.036	val. GPS-3D	10	2017
1865	KBF03	2017-10-01 08:00:37	33.4668	-114.029	val. GPS-3D	10	2017
1866	KBF03	2017-10-01 04:00:45	33.4698	-114.034	val. GPS-3D	10	2017
1867	KBF03	2017-10-01 00:00:51	33.4721	-114.035	val. GPS-3D	10	2017
1868	KBF03	2017-09-30 20:00:42	33.4773	-114.034	val. GPS-3D	9	2017
1869	KBF03	2017-09-30 08:00:54	33.4741	-114.032	val. GPS-3D	9	2017
1870	KBF03	2017-09-30 04:00:46	33.4773	-114.031	val. GPS-3D	9	2017
1871	KBF03	2017-09-30 00:01:09	33.4725	-114.03	val. GPS-3D	9	2017
1872	KBF03	2017-09-29 20:01:00	33.4786	-114.034	val. GPS-3D	9	2017
1874	KBF03	2017-09-29 04:00:45	33.4783	-114.027	val. GPS-3D	9	2017
1875	KBF03	2017-09-29 00:00:45	33.4751	-114.021	val. GPS-3D	9	2017
1876	KBF03	2017-09-28 20:00:37	33.4734	-114.024	val. GPS-3D	9	2017
1877	KBF03	2017-09-28 08:02:00	33.4709	-114.027	val. GPS-3D	9	2017
1878	KBF03	2017-09-28 04:00:37	33.4821	-114.027	val. GPS-3D	9	2017
1879	KBF03	2017-09-28 00:00:37	33.4766	-114.021	val. GPS-3D	9	2017
1880	KBF03	2017-09-27 20:00:37	33.4771	-114.033	val. GPS-3D	9	2017
1882	KBF03	2017-09-27 04:00:38	33.4576	-114.031	val. GPS-3D	9	2017
1883	KBF03	2017-09-27 00:00:54	33.468	-114.023	val. GPS-3D	9	2017
1884	KBF03	2017-09-26 20:00:38	33.468	-114.023	val. GPS-3D	9	2017
1885	KBF03	2017-09-26 08:01:00	33.471	-114.031	val. GPS-3D	9	2017
1886	KBF03	2017-09-26 04:01:09	33.4789	-114.025	val. GPS-3D	9	2017
1887	KBF03	2017-09-26 00:00:41	33.4836	-114.022	val. GPS-3D	9	2017
1888	KBF03	2017-09-25 20:00:43	33.4835	-114.041	val. GPS-3D	9	2017
1889	KBF03	2017-09-25 08:00:47	33.475	-114.033	val. GPS-3D	9	2017
1890	KBF03	2017-09-25 04:00:55	33.486	-114.035	val. GPS-3D	9	2017
1891	KBF03	2017-09-25 00:00:44	33.4782	-114.021	val. GPS-3D	9	2017
1892	KBF03	2017-09-24 20:00:50	33.475	-114.026	val. GPS-3D	9	2017
1893	KBF03	2017-09-24 08:00:46	33.4718	-114.045	val. GPS-3D	9	2017
1894	KBF03	2017-09-24 04:00:39	33.4678	-114.049	val. GPS-3D	9	2017
1895	KBF03	2017-09-24 00:00:44	33.4635	-114.053	val. GPS-3D	9	2017
1896	KBF03	2017-09-23 20:00:37	33.4766	-114.055	val. GPS-3D	9	2017
1897	KBF03	2017-09-23 08:00:37	33.4588	-114.044	val. GPS-3D	9	2017
1898	KBF03	2017-09-23 04:01:00	33.4506	-114.039	val. GPS-3D	9	2017
1899	KBF03	2017-09-23 00:00:37	33.4589	-114.047	val. GPS-3D	9	2017
1900	KBF03	2017-09-22 20:00:37	33.4726	-114.054	val. GPS-3D	9	2017
1901	KBF03	2017-09-22 08:00:37	33.4588	-114.044	val. GPS-3D	9	2017
1902	KBF03	2017-09-22 04:00:37	33.4552	-114.039	val. GPS-3D	9	2017
1903	KBF03	2017-09-22 00:00:38	33.4504	-114.035	val. GPS-3D	9	2017
1904	KBF03	2017-09-21 20:00:38	33.4493	-114.037	val. GPS-3D	9	2017
1905	KBF03	2017-09-21 08:00:38	33.4504	-114.035	val. GPS-3D	9	2017
1906	KBF03	2017-09-21 04:01:19	33.4551	-114.039	val. GPS-3D	9	2017
1907	KBF03	2017-09-21 00:00:45	33.4489	-114.033	val. GPS-3D	9	2017
1908	KBF03	2017-09-20 20:01:15	33.4512	-114.042	val. GPS-3D	9	2017
1909	KBF03	2017-09-20 08:00:43	33.4501	-114.033	val. GPS-3D	9	2017
1910	KBF03	2017-09-20 04:00:48	33.4741	-114.043	val. GPS-3D	9	2017
1911	KBF03	2017-09-20 00:00:43	33.4733	-114.058	val. GPS-3D	9	2017
1912	KBF03	2017-09-19 20:00:39	33.4536	-114.048	val. GPS-3D	9	2017
1914	KBF03	2017-09-19 04:00:45	33.4479	-114.03	val. GPS-3D	9	2017
1915	KBF03	2017-09-19 00:01:09	33.4531	-114.039	val. GPS-3D	9	2017
1916	KBF03	2017-09-18 20:01:06	33.4557	-114.036	val. GPS-3D	9	2017
1917	KBF03	2017-09-18 08:01:39	33.4527	-114.027	val. GPS-3D	9	2017
1918	KBF03	2017-09-18 04:00:37	33.4595	-114.029	val. GPS-3D	9	2017
1919	KBF03	2017-09-18 00:00:37	33.4549	-114.045	val. GPS-3D	9	2017
1920	KBF03	2017-09-17 20:00:37	33.4477	-114.03	val. GPS-3D	9	2017
1921	KBF03	2017-09-17 08:00:37	33.4528	-114.027	val. GPS-3D	9	2017
1922	KBF03	2017-09-17 04:00:37	33.4681	-114.024	val. GPS-3D	9	2017
1923	KBF03	2017-09-17 00:00:38	33.4711	-114.023	val. GPS-3D	9	2017
1925	KBF03	2017-09-16 08:01:08	33.4723	-114.024	val. GPS-3D	9	2017
1926	KBF03	2017-09-16 04:01:06	33.472	-114.025	val. GPS-3D	9	2017
1927	KBF03	2017-09-16 00:01:15	33.4762	-114.025	val. GPS-3D	9	2017
1928	KBF03	2017-09-15 20:00:41	33.478	-114.033	val. GPS-3D	9	2017
1929	KBF03	2017-09-15 08:00:44	33.4664	-114.029	val. GPS-3D	9	2017
1930	KBF03	2017-09-15 04:00:53	33.4652	-114.024	val. GPS-3D	9	2017
1931	KBF03	2017-09-15 00:00:43	33.487	-114.031	val. GPS-3D	9	2017
1932	KBF03	2017-09-14 20:00:40	33.4781	-114.018	val. GPS-3D	9	2017
1933	KBF03	2017-09-14 08:00:57	33.4712	-114.027	val. GPS-3D	9	2017
1934	KBF03	2017-09-14 04:01:07	33.4748	-114.024	val. GPS-3D	9	2017
1935	KBF03	2017-09-14 00:02:02	33.4819	-114.036	val. GPS-3D	9	2017
1936	KBF03	2017-09-13 20:00:37	33.4681	-114.022	val. GPS-3D	9	2017
1937	KBF03	2017-09-13 08:00:34	33.473	-114.029	val. GPS-3D	9	2017
1938	KBF03	2017-09-13 04:01:06	33.4741	-114.027	val. GPS-3D	9	2017
1939	KBF03	2017-09-13 00:01:02	33.4748	-114.04	val. GPS-3D	9	2017
1940	KBF03	2017-09-12 20:01:26	33.4774	-114.036	val. GPS-3D	9	2017
1941	KBF03	2017-09-12 08:00:37	33.4682	-114.031	val. GPS-3D	9	2017
1942	KBF03	2017-09-12 04:01:00	33.4661	-114.04	val. GPS-3D	9	2017
1943	KBF03	2017-09-12 00:00:38	33.4782	-114.06	val. GPS-3D	9	2017
1944	KBF03	2017-09-11 20:01:11	33.4632	-114.04	val. GPS-3D	9	2017
1945	KBF03	2017-09-11 08:00:48	33.4529	-114.031	val. GPS-3D	9	2017
1946	KBF03	2017-09-11 04:01:05	33.4515	-114.034	val. GPS-3D	9	2017
1947	KBF03	2017-09-11 00:00:44	33.452	-114.045	val. GPS-3D	9	2017
1948	KBF03	2017-09-10 20:01:10	33.4588	-114.046	val. GPS-3D	9	2017
1949	KBF03	2017-09-10 08:01:25	33.446	-114.034	val. GPS-3D	9	2017
1950	KBF03	2017-09-10 04:01:16	33.4514	-114.034	val. GPS-3D	9	2017
1951	KBF03	2017-09-10 00:00:45	33.4548	-114.038	val. GPS-3D	9	2017
1952	KBF03	2017-09-09 20:01:36	33.4534	-114.037	val. GPS-3D	9	2017
1953	KBF03	2017-09-09 08:00:37	33.4696	-114.031	val. GPS-3D	9	2017
1954	KBF03	2017-09-09 04:00:37	33.483	-114.039	val. GPS-3D	9	2017
1955	KBF03	2017-09-09 00:00:37	33.4865	-114.027	val. GPS-3D	9	2017
1956	KBF03	2017-09-08 20:01:01	33.4634	-114.025	val. GPS-3D	9	2017
1957	KBF03	2017-09-08 08:01:08	33.4502	-114.035	val. GPS-3D	9	2017
1958	KBF03	2017-09-08 04:00:37	33.4529	-114.044	val. GPS-3D	9	2017
1959	KBF03	2017-09-08 00:00:37	33.4763	-114.052	val. GPS-3D	9	2017
1960	KBF03	2017-09-07 20:01:03	33.457	-114.038	val. GPS-3D	9	2017
1961	KBF03	2017-09-07 08:00:38	33.4571	-114.028	val. GPS-3D	9	2017
1962	KBF03	2017-09-07 04:00:38	33.4831	-114.028	val. GPS-3D	9	2017
1963	KBF03	2017-09-07 00:00:37	33.4632	-114.036	val. GPS-3D	9	2017
1964	KBF03	2017-09-06 20:00:48	33.4486	-114.028	val. GPS-3D	9	2017
1965	KBF03	2017-09-06 08:00:39	33.4551	-114.04	val. GPS-3D	9	2017
1966	KBF03	2017-09-06 04:00:39	33.4735	-114.057	val. GPS-3D	9	2017
1967	KBF03	2017-09-06 00:00:54	33.45	-114.042	val. GPS-3D	9	2017
1968	KBF03	2017-09-05 20:00:51	33.4501	-114.03	val. GPS-3D	9	2017
1969	KBF03	2017-09-05 08:00:44	33.4565	-114.026	val. GPS-3D	9	2017
1970	KBF03	2017-09-05 04:00:37	33.4778	-114.025	val. GPS-3D	9	2017
1971	KBF03	2017-09-05 00:00:39	33.4728	-114.032	val. GPS-3D	9	2017
1972	KBF03	2017-09-04 20:00:58	33.4595	-114.03	val. GPS-3D	9	2017
1973	KBF03	2017-09-04 08:00:37	33.4567	-114.026	val. GPS-3D	9	2017
1974	KBF03	2017-09-04 04:00:37	33.4719	-114.027	val. GPS-3D	9	2017
1975	KBF03	2017-09-04 00:00:37	33.4576	-114.026	val. GPS-3D	9	2017
1976	KBF03	2017-09-03 20:00:37	33.4666	-114.03	val. GPS-3D	9	2017
1977	KBF03	2017-09-03 08:00:37	33.4561	-114.026	val. GPS-3D	9	2017
1978	KBF03	2017-09-03 04:01:00	33.4752	-114.04	val. GPS-3D	9	2017
1979	KBF03	2017-09-03 00:00:37	33.4821	-114.027	val. GPS-3D	9	2017
1980	KBF03	2017-09-02 20:01:06	33.4689	-114.022	val. GPS-3D	9	2017
1981	KBF03	2017-09-02 08:00:37	33.4554	-114.029	val. GPS-3D	9	2017
1982	KBF03	2017-09-02 04:00:46	33.4518	-114.039	val. GPS-3D	9	2017
1983	KBF03	2017-09-02 00:00:43	33.4531	-114.029	val. GPS-3D	9	2017
1984	KBF03	2017-09-01 20:00:43	33.4627	-114.028	val. GPS-3D	9	2017
1985	KBF03	2017-09-01 08:00:45	33.4543	-114.027	val. GPS-3D	9	2017
1986	KBF03	2017-09-01 04:01:06	33.4533	-114.024	val. GPS-3D	9	2017
1987	KBF03	2017-09-01 00:00:54	33.4536	-114.041	val. GPS-3D	9	2017
1988	KBF03	2017-08-31 20:00:41	33.4472	-114.03	val. GPS-3D	8	2017
1989	KBF03	2017-08-31 08:01:12	33.4542	-114.027	val. GPS-3D	8	2017
1990	KBF03	2017-08-31 04:00:59	33.4666	-114.024	val. GPS-3D	8	2017
1991	KBF03	2017-08-31 00:00:39	33.4704	-114.022	val. GPS-3D	8	2017
1992	KBF03	2017-08-30 20:01:03	33.459	-114.028	val. GPS-3D	8	2017
1994	KBF03	2017-08-30 04:00:37	33.4557	-114.044	val. GPS-3D	8	2017
1995	KBF03	2017-08-30 00:00:37	33.4699	-114.05	val. GPS-3D	8	2017
1996	KBF03	2017-08-29 20:00:37	33.4589	-114.033	val. GPS-3D	8	2017
1998	KBF03	2017-08-29 04:00:37	33.4478	-114.029	val. GPS-3D	8	2017
1999	KBF03	2017-08-29 00:00:37	33.4539	-114.027	val. GPS-3D	8	2017
2000	KBF03	2017-08-28 20:00:37	33.4591	-114.031	val. GPS-3D	8	2017
2002	KBF03	2017-08-28 04:00:46	33.4606	-114.027	val. GPS-3D	8	2017
2003	KBF03	2017-08-28 00:00:45	33.4724	-114.023	val. GPS-3D	8	2017
2004	KBF03	2017-08-27 20:02:59	33.458	-114.026	val. GPS-3D	8	2017
2006	KBF03	2017-08-27 04:00:38	33.4688	-114.034	val. GPS-3D	8	2017
2007	KBF03	2017-08-27 00:00:46	33.469	-114.034	val. GPS-3D	8	2017
2008	KBF03	2017-08-26 20:02:02	33.4612	-114.043	val. GPS-3D	8	2017
2009	KBF03	2017-08-26 08:00:43	33.459	-114.045	val. GPS-3D	8	2017
2010	KBF03	2017-08-26 04:00:40	33.464	-114.055	val. GPS-3D	8	2017
2011	KBF03	2017-08-26 00:00:44	33.454	-114.046	val. GPS-3D	8	2017
2012	KBF03	2017-08-25 20:00:37	33.4642	-114.041	val. GPS-3D	8	2017
2013	KBF03	2017-08-25 08:00:37	33.4583	-114.044	val. GPS-3D	8	2017
2014	KBF03	2017-08-25 04:01:06	33.4517	-114.043	val. GPS-3D	8	2017
2015	KBF03	2017-08-25 00:01:00	33.4594	-114.043	val. GPS-3D	8	2017
2016	KBF03	2017-08-24 20:00:37	33.4635	-114.045	val. GPS-3D	8	2017
2017	KBF03	2017-08-24 08:00:37	33.4608	-114.043	val. GPS-3D	8	2017
2018	KBF03	2017-08-24 04:00:37	33.4609	-114.037	val. GPS-3D	8	2017
2019	KBF03	2017-08-24 00:00:38	33.4625	-114.035	val. GPS-3D	8	2017
2020	KBF03	2017-08-23 20:00:37	33.4561	-114.033	val. GPS-3D	8	2017
2022	KBF03	2017-08-23 04:00:47	33.4625	-114.047	val. GPS-3D	8	2017
2023	KBF03	2017-08-23 00:00:41	33.4702	-114.058	val. GPS-3D	8	2017
2024	KBF03	2017-08-22 20:00:41	33.4496	-114.041	val. GPS-3D	8	2017
2025	KBF03	2017-08-22 08:00:43	33.4504	-114.034	val. GPS-3D	8	2017
2026	KBF03	2017-08-22 04:00:40	33.4456	-114.034	val. GPS-3D	8	2017
2027	KBF03	2017-08-22 00:00:38	33.4528	-114.033	val. GPS-3D	8	2017
2028	KBF03	2017-08-21 20:01:52	33.452	-114.032	val. GPS-3D	8	2017
2029	KBF03	2017-08-21 08:01:07	33.4527	-114.029	val. GPS-3D	8	2017
2030	KBF03	2017-08-21 04:01:37	33.4479	-114.04	val. GPS-3D	8	2017
2031	KBF03	2017-08-21 00:00:37	33.4462	-114.031	val. GPS-3D	8	2017
2032	KBF03	2017-08-20 20:00:37	33.4602	-114.027	val. GPS-3D	8	2017
2033	KBF03	2017-08-20 08:00:37	33.4526	-114.027	val. GPS-3D	8	2017
2034	KBF03	2017-08-20 04:01:02	33.477	-114.025	val. GPS-3D	8	2017
2035	KBF03	2017-08-20 00:00:37	33.4791	-114.023	val. GPS-3D	8	2017
2036	KBF03	2017-08-19 20:01:00	33.4594	-114.033	val. GPS-3D	8	2017
2037	KBF03	2017-08-19 08:00:59	33.4528	-114.027	val. GPS-3D	8	2017
2038	KBF03	2017-08-19 04:00:37	33.455	-114.046	val. GPS-3D	8	2017
2039	KBF03	2017-08-19 00:00:38	33.4667	-114.047	val. GPS-3D	8	2017
2040	KBF03	2017-08-18 20:00:39	33.4586	-114.032	val. GPS-3D	8	2017
2042	KBF03	2017-08-18 04:00:40	33.4528	-114.037	val. GPS-3D	8	2017
2043	KBF03	2017-08-18 00:01:14	33.4488	-114.041	val. GPS-3D	8	2017
2044	KBF03	2017-08-17 20:00:50	33.4462	-114.03	val. GPS-3D	8	2017
2045	KBF03	2017-08-17 08:02:07	33.4558	-114.026	val. GPS-3D	8	2017
2046	KBF03	2017-08-17 04:01:15	33.4732	-114.033	val. GPS-3D	8	2017
2047	KBF03	2017-08-17 00:00:49	33.4695	-114.032	val. GPS-3D	8	2017
2048	KBF03	2017-08-16 20:00:58	33.476	-114.028	val. GPS-3D	8	2017
2049	KBF03	2017-08-16 08:00:42	33.4727	-114.032	val. GPS-3D	8	2017
2050	KBF03	2017-08-16 04:01:07	33.4729	-114.035	val. GPS-3D	8	2017
2051	KBF03	2017-08-16 00:01:27	33.4732	-114.048	val. GPS-3D	8	2017
2052	KBF03	2017-08-15 20:00:37	33.4755	-114.034	val. GPS-3D	8	2017
2053	KBF03	2017-08-15 08:01:00	33.4772	-114.026	val. GPS-3D	8	2017
2054	KBF03	2017-08-15 04:00:37	33.4756	-114.031	val. GPS-3D	8	2017
2055	KBF03	2017-08-15 00:00:37	33.4842	-114.037	val. GPS-3D	8	2017
2056	KBF03	2017-08-14 20:00:37	33.4741	-114.032	val. GPS-3D	8	2017
2057	KBF03	2017-08-14 08:00:37	33.47	-114.029	val. GPS-3D	8	2017
2058	KBF03	2017-08-14 04:00:54	33.4604	-114.027	val. GPS-3D	8	2017
2059	KBF03	2017-08-14 00:00:38	33.4779	-114.029	val. GPS-3D	8	2017
2060	KBF03	2017-08-13 20:00:38	33.4694	-114.033	val. GPS-3D	8	2017
2061	KBF03	2017-08-13 08:00:40	33.4675	-114.031	val. GPS-3D	8	2017
2062	KBF03	2017-08-13 04:00:43	33.4692	-114.023	val. GPS-3D	8	2017
2063	KBF03	2017-08-13 00:01:18	33.4684	-114.022	val. GPS-3D	8	2017
2064	KBF03	2017-08-12 20:00:50	33.4674	-114.027	val. GPS-3D	8	2017
2065	KBF03	2017-08-12 08:01:02	33.4541	-114.028	val. GPS-3D	8	2017
2066	KBF03	2017-08-12 04:00:44	33.4532	-114.024	val. GPS-3D	8	2017
2067	KBF03	2017-08-12 00:00:49	33.4527	-114.027	val. GPS-3D	8	2017
2068	KBF03	2017-08-11 20:00:40	33.4453	-114.038	val. GPS-3D	8	2017
2069	KBF03	2017-08-11 08:01:00	33.4527	-114.026	val. GPS-3D	8	2017
2070	KBF03	2017-08-11 04:01:06	33.4626	-114.026	val. GPS-3D	8	2017
2071	KBF03	2017-08-11 00:00:54	33.4757	-114.028	val. GPS-3D	8	2017
2072	KBF03	2017-08-10 20:00:37	33.473	-114.019	val. GPS-3D	8	2017
2074	KBF03	2017-08-10 04:00:37	33.4555	-114.03	val. GPS-3D	8	2017
2075	KBF03	2017-08-10 00:00:38	33.4697	-114.028	val. GPS-3D	8	2017
2076	KBF03	2017-08-09 20:01:08	33.4618	-114.033	val. GPS-3D	8	2017
2077	KBF03	2017-08-09 08:00:37	33.4697	-114.028	val. GPS-3D	8	2017
2078	KBF03	2017-08-09 04:00:38	33.4691	-114.024	val. GPS-3D	8	2017
2079	KBF03	2017-08-09 00:00:38	33.473	-114.025	val. GPS-3D	8	2017
2080	KBF03	2017-08-08 20:01:09	33.4539	-114.024	val. GPS-3D	8	2017
2081	KBF03	2017-08-08 08:00:45	33.468	-114.028	val. GPS-3D	8	2017
2082	KBF03	2017-08-08 04:00:42	33.4785	-114.033	val. GPS-3D	8	2017
2083	KBF03	2017-08-08 00:00:47	33.4692	-114.028	val. GPS-3D	8	2017
2084	KBF03	2017-08-07 20:00:41	33.459	-114.043	val. GPS-3D	8	2017
2085	KBF03	2017-08-07 08:01:09	33.4584	-114.045	val. GPS-3D	8	2017
2086	KBF03	2017-08-07 04:00:54	33.4591	-114.045	val. GPS-3D	8	2017
2087	KBF03	2017-08-07 00:01:37	33.4676	-114.047	val. GPS-3D	8	2017
2088	KBF03	2017-08-06 20:00:48	33.4594	-114.047	val. GPS-3D	8	2017
2089	KBF03	2017-08-06 08:00:37	33.4588	-114.045	val. GPS-3D	8	2017
2090	KBF03	2017-08-06 04:00:37	33.4581	-114.046	val. GPS-3D	8	2017
2091	KBF03	2017-08-06 00:00:37	33.4739	-114.019	val. GPS-3D	8	2017
2092	KBF03	2017-08-05 20:00:37	33.4576	-114.028	val. GPS-3D	8	2017
2093	KBF03	2017-08-05 08:00:37	33.4588	-114.045	val. GPS-3D	8	2017
2094	KBF03	2017-08-05 04:00:37	33.4543	-114.044	val. GPS-3D	8	2017
2095	KBF03	2017-08-05 00:00:38	33.459	-114.051	val. GPS-3D	8	2017
2096	KBF03	2017-08-04 20:00:38	33.4583	-114.047	val. GPS-3D	8	2017
2097	KBF03	2017-08-04 08:00:38	33.4566	-114.044	val. GPS-3D	8	2017
2098	KBF03	2017-08-04 04:00:37	33.445	-114.035	val. GPS-3D	8	2017
2099	KBF03	2017-08-04 00:00:46	33.4589	-114.045	val. GPS-3D	8	2017
2100	KBF03	2017-08-03 20:00:49	33.4659	-114.039	val. GPS-3D	8	2017
2101	KBF03	2017-08-03 08:00:39	33.4587	-114.045	val. GPS-3D	8	2017
2102	KBF03	2017-08-03 04:00:44	33.4558	-114.049	val. GPS-3D	8	2017
2103	KBF03	2017-08-03 00:00:39	33.4647	-114.05	val. GPS-3D	8	2017
2104	KBF03	2017-08-02 20:00:47	33.4649	-114.042	val. GPS-3D	8	2017
2105	KBF03	2017-08-02 08:00:44	33.4588	-114.045	val. GPS-3D	8	2017
2106	KBF03	2017-08-02 04:00:40	33.4554	-114.045	val. GPS-3D	8	2017
2107	KBF03	2017-08-02 00:00:41	33.4626	-114.044	val. GPS-3D	8	2017
2108	KBF03	2017-08-01 20:01:00	33.4564	-114.038	val. GPS-3D	8	2017
2109	KBF03	2017-08-01 08:00:54	33.4481	-114.033	val. GPS-3D	8	2017
2110	KBF03	2017-08-01 04:00:37	33.4505	-114.033	val. GPS-3D	8	2017
2111	KBF03	2017-08-01 00:00:37	33.4533	-114.034	val. GPS-3D	8	2017
2112	KBF03	2017-07-31 20:00:37	33.4561	-114.041	val. GPS-3D	7	2017
2113	KBF03	2017-07-31 08:00:38	33.4474	-114.034	val. GPS-3D	7	2017
2114	KBF03	2017-07-31 04:02:02	33.4531	-114.031	val. GPS-3D	7	2017
2115	KBF03	2017-07-31 00:00:37	33.4561	-114.034	val. GPS-3D	7	2017
2116	KBF03	2017-07-30 20:00:37	33.4546	-114.04	val. GPS-3D	7	2017
2117	KBF03	2017-07-30 08:01:08	33.4498	-114.032	val. GPS-3D	7	2017
2118	KBF03	2017-07-30 04:00:43	33.4437	-114.033	val. GPS-3D	7	2017
2119	KBF03	2017-07-30 00:00:47	33.4474	-114.034	val. GPS-3D	7	2017
2120	KBF03	2017-07-29 20:00:48	33.4532	-114.04	val. GPS-3D	7	2017
2121	KBF03	2017-07-29 08:00:41	33.4469	-114.032	val. GPS-3D	7	2017
2122	KBF03	2017-07-29 04:00:40	33.4538	-114.035	val. GPS-3D	7	2017
2123	KBF03	2017-07-29 00:00:45	33.4508	-114.037	val. GPS-3D	7	2017
2124	KBF03	2017-07-28 20:00:52	33.4554	-114.026	val. GPS-3D	7	2017
2125	KBF03	2017-07-28 08:00:48	33.4502	-114.033	val. GPS-3D	7	2017
2126	KBF03	2017-07-28 04:00:47	33.4569	-114.04	val. GPS-3D	7	2017
2127	KBF03	2017-07-28 00:00:37	33.4694	-114.051	val. GPS-3D	7	2017
2128	KBF03	2017-07-27 20:01:02	33.4541	-114.046	val. GPS-3D	7	2017
2129	KBF03	2017-07-27 08:00:37	33.4483	-114.031	val. GPS-3D	7	2017
2130	KBF03	2017-07-27 04:00:37	33.4558	-114.027	val. GPS-3D	7	2017
2131	KBF03	2017-07-27 00:01:00	33.4596	-114.036	val. GPS-3D	7	2017
2132	KBF03	2017-07-26 20:00:37	33.4454	-114.032	val. GPS-3D	7	2017
2133	KBF03	2017-07-26 08:00:38	33.4563	-114.026	val. GPS-3D	7	2017
2134	KBF03	2017-07-26 04:00:38	33.4585	-114.025	val. GPS-3D	7	2017
2135	KBF03	2017-07-26 00:00:37	33.4697	-114.027	val. GPS-3D	7	2017
2136	KBF03	2017-07-25 20:00:37	33.464	-114.03	val. GPS-3D	7	2017
2138	KBF03	2017-07-25 04:01:41	33.4713	-114.027	val. GPS-3D	7	2017
2139	KBF03	2017-07-25 00:00:43	33.4702	-114.026	val. GPS-3D	7	2017
2140	KBF03	2017-07-24 20:00:42	33.4829	-114.02	val. GPS-3D	7	2017
2141	KBF03	2017-07-24 08:00:46	33.4699	-114.026	val. GPS-3D	7	2017
2142	KBF03	2017-07-24 04:00:45	33.4697	-114.029	val. GPS-3D	7	2017
2143	KBF03	2017-07-24 00:00:40	33.4641	-114.024	val. GPS-3D	7	2017
2144	KBF03	2017-07-23 20:01:15	33.4724	-114.027	val. GPS-3D	7	2017
2145	KBF03	2017-07-23 08:00:38	33.4718	-114.025	val. GPS-3D	7	2017
2146	KBF03	2017-07-23 04:00:37	33.4767	-114.036	val. GPS-3D	7	2017
2147	KBF03	2017-07-23 00:00:37	33.4829	-114.033	val. GPS-3D	7	2017
2148	KBF03	2017-07-22 20:00:37	33.4687	-114.033	val. GPS-3D	7	2017
2149	KBF03	2017-07-22 08:01:30	33.4724	-114.029	val. GPS-3D	7	2017
2150	KBF03	2017-07-22 04:00:37	33.4721	-114.027	val. GPS-3D	7	2017
2151	KBF03	2017-07-22 00:00:37	33.4778	-114.02	val. GPS-3D	7	2017
2152	KBF03	2017-07-21 20:00:37	33.4762	-114.025	val. GPS-3D	7	2017
2153	KBF03	2017-07-21 08:00:38	33.4705	-114.027	val. GPS-3D	7	2017
2154	KBF03	2017-07-21 04:00:37	33.4708	-114.027	val. GPS-3D	7	2017
2155	KBF03	2017-07-21 00:01:08	33.464	-114.023	val. GPS-3D	7	2017
2156	KBF03	2017-07-20 20:00:41	33.4623	-114.042	val. GPS-3D	7	2017
2157	KBF03	2017-07-20 08:01:01	33.4588	-114.045	val. GPS-3D	7	2017
2158	KBF03	2017-07-20 04:00:41	33.4581	-114.046	val. GPS-3D	7	2017
2159	KBF03	2017-07-20 00:00:43	33.4587	-114.046	val. GPS-3D	7	2017
2160	KBF03	2017-07-19 20:00:40	33.4613	-114.043	val. GPS-3D	7	2017
2162	KBF03	2017-07-19 04:00:43	33.4587	-114.044	val. GPS-3D	7	2017
2163	KBF03	2017-07-19 00:00:40	33.4623	-114.041	val. GPS-3D	7	2017
2164	KBF03	2017-07-18 20:00:49	33.4706	-114.054	val. GPS-3D	7	2017
2165	KBF03	2017-07-18 08:01:31	33.4588	-114.045	val. GPS-3D	7	2017
2166	KBF03	2017-07-18 04:00:37	33.4509	-114.035	val. GPS-3D	7	2017
2167	KBF03	2017-07-18 00:00:37	33.459	-114.03	val. GPS-3D	7	2017
2168	KBF03	2017-07-17 20:00:37	33.4533	-114.036	val. GPS-3D	7	2017
2169	KBF03	2017-07-17 08:01:08	33.4507	-114.034	val. GPS-3D	7	2017
2170	KBF03	2017-07-17 04:01:08	33.4596	-114.046	val. GPS-3D	7	2017
2171	KBF03	2017-07-17 00:01:00	33.4702	-114.054	val. GPS-3D	7	2017
2172	KBF03	2017-07-16 20:00:38	33.4544	-114.04	val. GPS-3D	7	2017
2173	KBF03	2017-07-16 08:00:37	33.453	-114.038	val. GPS-3D	7	2017
2174	KBF03	2017-07-16 04:00:37	33.4512	-114.035	val. GPS-3D	7	2017
2175	KBF03	2017-07-16 00:01:40	33.4502	-114.033	val. GPS-3D	7	2017
2176	KBF03	2017-07-15 20:01:31	33.4567	-114.034	val. GPS-3D	7	2017
2177	KBF03	2017-07-15 08:00:40	33.4459	-114.03	val. GPS-3D	7	2017
2178	KBF03	2017-07-15 04:00:47	33.4481	-114.037	val. GPS-3D	7	2017
2179	KBF03	2017-07-15 00:00:52	33.458	-114.039	val. GPS-3D	7	2017
2180	KBF03	2017-07-14 20:00:53	33.456	-114.041	val. GPS-3D	7	2017
2181	KBF03	2017-07-14 08:00:41	33.4508	-114.034	val. GPS-3D	7	2017
2182	KBF03	2017-07-14 04:01:16	33.4538	-114.04	val. GPS-3D	7	2017
2183	KBF03	2017-07-14 00:01:08	33.4545	-114.03	val. GPS-3D	7	2017
2184	KBF03	2017-07-13 20:00:45	33.4519	-114.043	val. GPS-3D	7	2017
2185	KBF03	2017-07-13 08:00:37	33.4499	-114.033	val. GPS-3D	7	2017
2186	KBF03	2017-07-13 04:01:06	33.451	-114.033	val. GPS-3D	7	2017
2187	KBF03	2017-07-13 00:01:54	33.4665	-114.034	val. GPS-3D	7	2017
2188	KBF03	2017-07-12 20:00:37	33.4553	-114.036	val. GPS-3D	7	2017
2189	KBF03	2017-07-12 08:02:00	33.4502	-114.033	val. GPS-3D	7	2017
2190	KBF03	2017-07-12 04:00:37	33.4541	-114.043	val. GPS-3D	7	2017
2191	KBF03	2017-07-12 00:01:06	33.4493	-114.035	val. GPS-3D	7	2017
2192	KBF03	2017-07-11 20:00:38	33.4543	-114.04	val. GPS-3D	7	2017
2194	KBF03	2017-07-11 04:00:38	33.4518	-114.042	val. GPS-3D	7	2017
2195	KBF03	2017-07-11 00:02:10	33.4501	-114.033	val. GPS-3D	7	2017
2196	KBF03	2017-07-10 20:00:43	33.4458	-114.03	val. GPS-3D	7	2017
2198	KBF03	2017-07-10 04:00:40	33.4583	-114.046	val. GPS-3D	7	2017
2199	KBF03	2017-07-10 00:01:12	33.4665	-114.056	val. GPS-3D	7	2017
2200	KBF03	2017-07-09 20:00:43	33.4528	-114.043	val. GPS-3D	7	2017
2202	KBF03	2017-07-09 04:01:07	33.4504	-114.033	val. GPS-3D	7	2017
2203	KBF03	2017-07-09 00:01:00	33.4516	-114.033	val. GPS-3D	7	2017
2204	KBF03	2017-07-08 20:00:42	33.4551	-114.026	val. GPS-3D	7	2017
2206	KBF03	2017-07-08 04:00:37	33.4502	-114.033	val. GPS-3D	7	2017
2207	KBF03	2017-07-08 00:00:37	33.4599	-114.043	val. GPS-3D	7	2017
2208	KBF03	2017-07-07 20:00:37	33.4573	-114.042	val. GPS-3D	7	2017
2210	KBF03	2017-07-07 04:01:54	33.446	-114.029	val. GPS-3D	7	2017
2211	KBF03	2017-07-07 00:00:56	33.4529	-114.027	val. GPS-3D	7	2017
2212	KBF03	2017-07-06 20:00:37	33.4503	-114.033	val. GPS-3D	7	2017
2213	KBF03	2017-07-06 08:00:38	33.4502	-114.033	val. GPS-3D	7	2017
2214	KBF03	2017-07-06 04:00:37	33.4602	-114.031	val. GPS-3D	7	2017
2215	KBF03	2017-07-06 00:01:04	33.4748	-114.023	val. GPS-3D	7	2017
2216	KBF03	2017-07-05 20:01:16	33.4515	-114.025	val. GPS-3D	7	2017
2218	KBF03	2017-07-05 04:00:48	33.4516	-114.042	val. GPS-3D	7	2017
2219	KBF03	2017-07-05 00:00:43	33.4481	-114.042	val. GPS-3D	7	2017
2220	KBF03	2017-07-04 20:00:39	33.4537	-114.036	val. GPS-3D	7	2017
2221	KBF03	2017-07-04 08:02:11	33.4502	-114.033	val. GPS-3D	7	2017
2222	KBF03	2017-07-04 04:00:39	33.4575	-114.036	val. GPS-3D	7	2017
2223	KBF03	2017-07-04 00:00:55	33.4503	-114.033	val. GPS-3D	7	2017
2224	KBF03	2017-07-03 20:00:44	33.4606	-114.039	val. GPS-3D	7	2017
2225	KBF03	2017-07-03 08:00:42	33.4505	-114.034	val. GPS-3D	7	2017
2226	KBF03	2017-07-03 04:01:01	33.4569	-114.038	val. GPS-3D	7	2017
2227	KBF03	2017-07-03 00:00:37	33.4501	-114.033	val. GPS-3D	7	2017
2228	KBF03	2017-07-02 20:01:01	33.4471	-114.03	val. GPS-3D	7	2017
2229	KBF03	2017-07-02 08:00:37	33.453	-114.036	val. GPS-3D	7	2017
2230	KBF03	2017-07-02 04:00:37	33.4501	-114.037	val. GPS-3D	7	2017
2231	KBF03	2017-07-02 00:00:37	33.4528	-114.041	val. GPS-3D	7	2017
2232	KBF03	2017-07-01 20:00:37	33.4511	-114.038	val. GPS-3D	7	2017
2233	KBF03	2017-07-01 08:00:38	33.4504	-114.034	val. GPS-3D	7	2017
2234	KBF03	2017-07-01 04:00:38	33.4566	-114.041	val. GPS-3D	7	2017
2235	KBF03	2017-07-01 00:00:38	33.4605	-114.028	val. GPS-3D	7	2017
2236	KBF03	2017-06-30 20:02:09	33.4501	-114.033	val. GPS-3D	6	2017
2237	KBF03	2017-06-30 08:00:43	33.4502	-114.033	val. GPS-3D	6	2017
2238	KBF03	2017-06-30 04:00:42	33.4505	-114.04	val. GPS-3D	6	2017
2239	KBF03	2017-06-30 00:00:47	33.4515	-114.032	val. GPS-3D	6	2017
2240	KBF03	2017-06-29 20:00:47	33.4502	-114.033	val. GPS-3D	6	2017
2241	KBF03	2017-06-29 08:00:48	33.4501	-114.033	val. GPS-3D	6	2017
2242	KBF03	2017-06-29 04:01:11	33.4501	-114.033	val. GPS-3D	6	2017
2243	KBF03	2017-06-29 00:00:44	33.458	-114.026	val. GPS-3D	6	2017
2244	KBF03	2017-06-28 20:01:03	33.4478	-114.029	val. GPS-3D	6	2017
2245	KBF03	2017-06-28 08:00:43	33.4501	-114.033	val. GPS-3D	6	2017
2246	KBF03	2017-06-28 04:00:37	33.4515	-114.035	val. GPS-3D	6	2017
2247	KBF03	2017-06-28 00:02:06	33.4564	-114.047	val. GPS-3D	6	2017
2248	KBF03	2017-06-27 20:00:37	33.4545	-114.041	val. GPS-3D	6	2017
2250	KBF03	2017-06-27 04:00:37	33.4499	-114.032	val. GPS-3D	6	2017
2251	KBF03	2017-06-27 00:00:38	33.4533	-114.039	val. GPS-3D	6	2017
2252	KBF03	2017-06-26 20:00:37	33.4501	-114.031	val. GPS-3D	6	2017
2254	KBF03	2017-06-26 04:00:38	33.4498	-114.032	val. GPS-3D	6	2017
2255	KBF03	2017-06-26 00:00:38	33.452	-114.043	val. GPS-3D	6	2017
2256	KBF03	2017-06-25 20:00:37	33.4473	-114.031	val. GPS-3D	6	2017
2258	KBF03	2017-06-25 04:00:43	33.4526	-114.038	val. GPS-3D	6	2017
2259	KBF03	2017-06-25 00:01:10	33.4498	-114.032	val. GPS-3D	6	2017
2260	KBF03	2017-06-24 20:01:08	33.4517	-114.025	val. GPS-3D	6	2017
2261	KBF03	2017-06-24 08:01:10	33.4503	-114.031	val. GPS-3D	6	2017
2262	KBF03	2017-06-24 04:01:13	33.45	-114.031	val. GPS-3D	6	2017
2263	KBF03	2017-06-24 00:00:49	33.4506	-114.038	val. GPS-3D	6	2017
2264	KBF03	2017-06-23 20:00:44	33.4538	-114.027	val. GPS-3D	6	2017
2265	KBF03	2017-06-23 08:00:49	33.4543	-114.027	val. GPS-3D	6	2017
2266	KBF03	2017-06-23 04:01:02	33.4555	-114.028	val. GPS-3D	6	2017
2267	KBF03	2017-06-23 00:00:37	33.4815	-114.033	val. GPS-3D	6	2017
2268	KBF03	2017-06-22 20:00:56	33.4637	-114.024	val. GPS-3D	6	2017
2270	KBF03	2017-06-22 04:00:37	33.455	-114.035	val. GPS-3D	6	2017
2271	KBF03	2017-06-22 00:00:37	33.4541	-114.029	val. GPS-3D	6	2017
2273	KBF03	2017-06-21 08:01:12	33.454	-114.026	val. GPS-3D	6	2017
2274	KBF03	2017-06-21 04:00:37	33.4617	-114.039	val. GPS-3D	6	2017
2275	KBF03	2017-06-21 00:01:03	33.4653	-114.045	val. GPS-3D	6	2017
2276	KBF03	2017-06-20 20:00:38	33.4573	-114.035	val. GPS-3D	6	2017
2278	KBF03	2017-06-20 04:01:13	33.4541	-114.027	val. GPS-3D	6	2017
[truncated: 2,599 more rows]

## Sheet: Camera Data
Location	Location	Occasion1	Occasion2	Occasion3	Occasion4	Occasion5	SurveyYear	CameraUTM_E	CameraUTM_N	CameraUTM_Zone	StartDateTime
KB - 1	1	0	1	0	0	1	2017	772652.561235808	3688941.23246777	11	3/19/2017 10:28:34 PM
KB - 2	2	0	0	1	0	0	2017	774807.878053286	3688869.9055687	11	3/23/2017 5:32:12 AM
KB - 3	3	0	0	0	0	0	2017	777076.373790309	3688984.34785862	11	3/8/2017
KB - 5	5	0	0	1	0	0	2017	779005.136208933	3691674.05287523	11	2/7/2017 4:38:09 AM
KB - 6	6	0	0	0	1	0	2017	772224.382625042	3691278.20220531	11	3/30/2017 8:27:16 PM
KB - 7	7	0	0	0	0	0	2017	774519.146050632	3691266.28129177	11	12/2/2016 8:42:25 PM
KB - 8	8	0	0	0	0		2017	777417.425228261	3691075.64407212	11	3/9/2017
KB - 9	9	0	0	0	1	1	2017	220970.754159564	3691645.88174294	12	5/9/2017 3:45:18 PM
KB - 10	10	0	0	0	0	1	2017	223484.045170017	3691345.20574472	12	5/20/2017 8:23:10 PM
KB - 11	11	1	0	0	0	1	2017	767649.186460882	3693490.88569459	11	1/22/2017 7:35:43 PM
KB - 12	12	0	0	0	1	0	2017	769858.105741832	3693460.00295456	11	2/11/2017 11:34:34 AM
KB - 13	13	0	0	0	0	1	2017	772073.331456334	3693339.8784549	11	4/6/2017 5:10:00 AM
KB - 14	14	0	0	0	0	0	2017	774883.324429468	3693574.58549179	11	3/8/2017
KB - 15	15	0	0	0	1	0	2017	777235.860395888	3693709.31619514	11	1/11/2014 8:07:10 PM
KB - 16	16	1	1	0	1	0	2017	221158.933583377	3693490.0345055	12	4/20/2017 3:04:58 PM
KB - 17	17	0	0	1	0	0	2017	223531.86788407	3693642.97820037	12	5/1/2017 7:13:15 PM
KB - 18	18	0	0	0	0	0	2017	225726.817354753	3693767.11508607	12	4/16/2017
KB - 19	19	0	1	0	0	0	2017	767365.569726191	3695665.44462834	11	1/28/2017 12:24:59 PM
KB - 20	20	0	0	0	0	0	2017	769688.835485978	3695323.57061369	11	1/24/2017
KB - 21	21	0	0	0	0	0	2017	772590.798762682	3695876.61036645	11	3/7/2017
KB - 22	22	0	0	1	0	0	2017	774468.762008969	3695972.95051473	11	2/15/2017 11:10:55 AM
KB - 23	23	0	0	0	0	0	2017	777117.603519405	3695660.94071841	11	3/9/2017
KB - 24	24	0	0	0	0	0	2017	221253.319606159	3695798.7269135	12	4/17/2017
KB - 25	25	0	0	1	0	0	2017	223552.408212596	3696060.32420738	12	5/1/2017 8:17:05 PM
KB - 26	26	0	0	0	0	0	2017	225858.057252521	3695968.13344672	12	4/19/2017
KB - 27	27	1	0	0	0	0	2017	764970.693401083	3697508.8989802	11	1/23/2017 8:56:21 PM
KB - 28	28	0	1	1	1	0	2017	767462.963177596	3697702.89181498	11	2/4/2017 6:22:06 AM
KB - 29	29	0	0	0	0	0	2017	769592.508308132	3697979.55931497	11	1/23/2017
KB - 30	30	0	0	0	0	0	2017	772128.261768449	3698114.92387406	11	3/4/2017
KB - 31	31	0	0	0	0	1	2017	774276.131629587	3697905.80102931	11	4/2/2017 10:13:50 AM
KB - 32	32	0	0	0	0	0	2017	776687.247067196	3698104.32805421	11	3/3/2017
KB - 33	33	0	0	0	0	0	2017	221124.356054089	3698144.94476652	12	4/18/2017
KB - 34	34	0	0	0	1	1	2017	223762.922269007	3698083.69570059	12	4/28/2017 12:19:42 AM
KB - 35	35	0	1	0	0	0	2017	226027.29017468	3698063.72730528	12	4/28/2017 6:25:29 PM
KB - 36	36	0	0	1	1	0	2017	764803.671735818	3700004.15145392	11	2/8/2017 5:01:16 AM
KB - 37	37	0	1	0	0	1	2017	767556.110232316	3699957.8083838	11	1/30/2017 4:16:13 PM
KB - 38	38	0	0	0	0	1	2017	769469.363551318	3700026.47517918	11	2/22/2017 1:40:35 PM
KB - 39	39	0	0	0	0	0	2017	771851.783978359	3700364.0282013	11	3/5/2017
KB - 40	40	0	0	0	0	0	2017	774684.705218566	3700145.46189446	11	3/3/2017
KB - 40	40	1	1	1	1	0	2017	774684.705218566	3700145.46189446	11	4/17/2017 5:29:31 AM
KB - 41	41	0	0	0	0	0	2017	776767.783889085	3700464.63982324	11	3/3/2017
KB - 42	42	1	0	1	0	0	2017	221277.12808679	3700182.19092733	12	4/24/2017 12:34:04 AM
KB - 43	43	0	0	0	0	0	2017	223717.087622418	3700521.82377329	12	5/29/2017 6:18:07 AM
KB - 44	44	0	0	0	0	0	2017	225768.928475335	3700119.26480923	12	4/19/2017
KB - 45	45	0	0	0	0	0	2017	765030.764348047	3702281.54121125	11	1/21/2017
KB - 46	46	0	0	0	0	0	2017	767313.212532118	3702478.735855	11	1/25/2017
KB - 47	47	0	0	0	0	0	2017	769390.636903215	3702349.93811689	11	1/15/2013 4:35:12 PM
KB - 48	48	0	0	1	1	0	2016	772157.390623023	3702505.18177463	11	12/24/2016 7:02:12 PM
KB - 49	49	1	0	0	1	0	2016	774522.998489618	3702593.19864378	11	12/6/2016 9:01:32 AM
KB - 50	50	0	0	0	0	0	2016	776621.346053298	3702653.04752652	11	12/8/2016
KB - 51	51	0	0	0	0		2016	221161.574895228	3702922.1662375	12	12/8/2016
KB - 52	52	0	0	0	0	0	2016	223460.558826385	3702685.11838904	12	12/6/2016
KB - 53	53	0	0	1	0	0	2017	764880.722286872	3704494.20802839	11	2/5/2017 1:46:55 PM
KB - 54	54	0	1	1			2017	767137.451512204	3704491.99888311	11	2/3/2017 6:26:41 PM
KB - 55	55	1	0	1			2017	769418.90636457	3704573.15287328	11	1/21/2017 2:44:19 AM
KB - 56	56	0	0	0	0	0	2016	772035.573577595	3704648.74472148	11	12/4/2016
KB - 57	57	0	0	0	0	1	2016	221256.959651238	3704936.65421034	12	1/6/2017 9:21:53 AM
KB - 58	58	0	0	0	0	0	2016	776916.761320494	3704622.0941366	11	12/8/2016
KB - 59	59	0	0	0	0	1	2016	221256.959651238	3704936.65421034	12	1/4/2017 10:41:57 PM
KB - 60	60	0	0	0	0	0	2016	223605.38141222	3704947.95825606	12	12/3/2016
KB - 61	61	0	0	0	0	0	2017	767280.483877359	3706820.47515532	11	1/20/2017
KB - 62	62	1	0	0	1	0	2017	769420.758521525	3706640.22432459	11	1/21/2017 5:05:27 PM
KB - 64	64	1	1	0	1	0	2016	774287.915103569	3707000.508071	11	12/5/2016 1:10:58 AM
KB - 65	65	0	0	0	0	0	2016	776616.027245782	3706931.53865433	11	12/3/2016
KB - 66	66	0	1	0	1	0	2016	221253.773048974	3707146.06022187	12	12/14/2016 12:58:52 AM
KB - 67	67	1	0	1	0	0	2017	769410.594281895	3708935.65075973	11	1/29/2017 6:40:15 PM
KB - 68	68	0	0	0	0	0	2016	771955.935126647	3709222.48446795	11	12/4/2016
KB - 69	69	0	0	0	0	0	2016	774053.692267517	3709054.31065734	11	12/2/2016
KB - 70	70	1	0	1	0	1	2016	776612.174650989	3709303.90181534	11	12/2/2016 8:42:25 PM

## Sheet: 12S_trimmed_filtered_dn-97_rep-
>dc6c984a581a580daf006fce4f1d2303
ACTATGCTTAGCCCTAAACCTAGATAGTTAACTCAAACAAAACTATCCGCCAGAGAACTACTAGCAACAGCTTAAAACTC
AAAGGACTTGGCGGTGCTTTACATCCCT
>9f4285ab8775db6b862ee4fb416f0f5d
ACTATGCCTGGCCCTAAATCTTGATGCTTACACCTACTAAAGCATCCGCCCGAGAACTACGAGCACCAACGCTTAAAACT
CTAAGGACTTGGCGGTGTCCCAAACCCAC
>2132f4e97cd8626e1944721c1c2eb2e1
ACTATGCCTGGCCCTAAATCTTGATGCCTAATATAACCCAGGCGTCCGCCCGAGAACTACGAGCACAAACGCTTAAAACT
CTAAGGACTTGGCGGTGCCCCAAACCCAC
>75e383d70fc2ccc68cb9a639da511089
ACTATGCCTGGCCCTAAATCTTGATGCTTACACCTACTAAAGCATCCGCCTGATGCTTTAAGCACCAACGCTTAAAACTC
TAAGGACTTGGCGGTGCCCCAAAGCCAC
>abea2fb6249086b5875fd9b4cbd54d08
ACTACGCTTAACCCTAAACTTAGATAGCTAACTAAACAAATCTGTCTGCCACAGAACTAGCAACAGCTTAAAACTCAAAG
GACTTTGCAATGCTTTATTTTATATCCCT
>23d49aae5f915776e9a9292904d52a01
ACTATGCTTAGCCCTAAACATAAACGGTTCTATAAAACAAAATGGTTCGCCAGAGAACTACTAGCAACAGCTTAAAACTC
AAAGGACTTGGCGGTGCTTTACATCCCT
>47d5993a03799c4a373dc5364b84dacf
ACTATGCTTAGCCCTAAACCTAGATAGTTAACTCAAACAAAACTATCCGCCAGAGAACTACTAGCAACAGCTTAAAACTC
AAAGGACTTGGCGGTGCTTTATACCCGC
>df633c7e399958ab070c0b90903cd642
CCACTATGCATAGCCATAAACACTACCAAGTATGAAACAAACTTAGTCGCCAGAGAACTACAAGCAATGGCTTAAAACTC
AAAGGACTTGGCGGTGCTTTATATCCGTCT
>a926d85422e71cb16743d7c3eb292c82
ACTATGCTTAGCCCTAAACCTAGATAGTTAACTCAAACAAAACTATCCGCCAGAGAACTACTAGCTATTGCTTAAAACTC
AAAGGACTTGGCGGTGCTTTATATCCAT
>f3005dd9a3555f9b4c3483eca6c85bf2
ACTATGCTTAGCCCTAAACCTAGATAGTTAACTCAAACAAAACTATCCGCCAGAGAACTACAAGCAATGGCTTAAAACTC
AAAGGACTTGGCGGTGCTTTATATCCGT
>51d9b7ebfabf127f522a0801b7df6c23
CACTATGCTTAGCCTTAAACACAAATAATTATACAAACAAAATTATTCGCCAGAGTGCTACTAGCAATAGCCTAAAACTC
AAAGGACTTGGCGGTGCTTTATATCCCT
>9876d6ae33a5b952a444a1766f36964f
CCACTATGTGTAGCCATAAACACTATCAAGTTTAAAACAAGCCTGATCGCCAGAGAACTACTAGCTATTGCTTAAAACTC
AAAGGACTTGGCGGTGCTTTATATCCATCT
>8ff11cb36677172c07f605832be246f8
ACTATCCTTAGCCCTAAACTTTAACATAAGTACATAACAAAGCTATTTGCCTGAGAACTACTGGCCACAGCTTAAAAATC
AAAGGACTTGGTGAGACTTTATATCCAT
>65bfa4ba23c2375af29e3346dc6caafc
ACTATGCCGGGCCCTAAATCTCGACGCTTACACCTACTAAAGCATCCACCTGATGCTTTAAGCACCAATGCTTAAAACTC
TAAGGACTTGGCGGTGCCCCAAAGCCAC
>a09b516b1e309f534d7820101a5c0f31
ACTATGCCTGGCCCTAAATCTCGATGCTTACACCTACTAAAGCATCTGCCTGATGCTTTAAGCACCAATGCTTAAAACTC
TTAAGGACTTGGCGATGCCCCAAAGCCAC
>5a1d3f086e0b103b5cb27fab6500f03e
ACTATGCCTGGCCCTAAATCTTGATGCTTACCCCTACTAAGACAACTACACCCAAGAACTACGAGCACCAACGCTTAAAA
CTCTAAGGACTTGGCGGTGCCCCAAACCTAC
>138b3d0b50dc23b4090bd12883da770d
ACTATGCCTGGCTTTAAATCTTGATGCTTACACTTACTAAAGCATCCGCCTGATGCTTTAAGCACCAACACTTAAAACTC
TAAGGACTTGGCGGTGCCCCAAAGCCAC
>1c3758d6695404797e95965dbce3a6b2
ACTCTGCCTGGCCCTAAATCTCGATGCTTACACCTACTAAAGCATACGCCTGATGCTTTAAGCACCAACGCATAAAACTC
TAAGGACTTGGCGGTGCCCCAAAGCCAC
>4b81560efcf9eec1d514ea6255bf6a79
ACTATGCCTGTCCCTAAATCTCGATGCTTACACCTACTAAAGCATCCGCCTGATGCTTTAAGCGCCAACGCTTAAAACTC
TTAAGACTTGGCGGTGCCCCAAAGCCAC
>9a193f7029a33b9c5987ea89fb233370
ACTATGCCTAGCCCTAAATCTAGATACCTCCCATCACACATGTATCCGCCTGAGAACTACGAGCACAAACGCTTAAAACT
CTAAGGACTTGGCGGTGCCCCAAACCCAC
>c1790aee04d6824bfe7af107454a94c3
ACTATGCATAGCCATAAACACTACCAAGTATGAAACAAACTTAGTCGCCAGAGAACTACAAGCAATGGCTTAAAACTCAA
AGGACTTTGCAATGCTTTATTTTATATCCCT
>17bef107eabd35d6ba53ed1d08367e24
ACTATGCTAAACCCTAAACCTAAATAATTTATAAAATGGAATTATTTGCATTAATTGCTAGAATACTAGTAACAGCAGCC
TAAAACTCAAAGGATCTGGTGGTACTATGTGTGGTT
>5dc11f72c7942d0f9ac76973d3643981
ACTATGCTTAGCCCTAAACTTAGATAGTTAGCTTAAACAAAACTATCTGCCAGAGAACTACTAGCAACAGCTTAAAACTC
AAAGGACTTGGCGGTGCCTTACATCCCT
>9007e701ea6d6ef101f02e5dd59f92d7
ACTATGCTTAGCCCTAAACATAGATAGTCTAACTAAACAAAACTATCTGCCAGAGAACTACTAGCAACAGCTTAAAACTC
AAAGGACTTGGCGATGCTTTATATCCCT
>cb210c85febb291618c14b8d6f95ab96
ACTATACCGGGCCCTAAATCTCTATGCTTACATCTACTAAAGCATCTGCCTGATGCTTTAAGCACCAAAGCTTAAAACTC
TAAGGAATTGGCGGTGCCCCAAAGCCAC
>05de24ba3130d3a3949169fe48b48c5e
ACTATGCCTCGCCCTAAATCTTGATGCTTACCCCAACTAAAGCATCCACCTGATAACTACGAGCACCAACACTTAAAACT
CTAAGGACTTGGTGGTGCCCCAAACCCAC
>d114cc79567b7995c6f20c4221f4e6b3
ACTATGTGTAGCCATAAACACTATCAAGTTTAAAACAAGCCTGATCGCCAGAGAACTACGAGCACAAACGCTTAAAACTC
TAAGGACTTGGCGGTGCCCCAAACCCAC
>ddaa5b32e1d12f2580a033ba7848e961
ACTATGCTTAGTCCTAAACATAAACATTCAATAAACAAGAATGTTCGCCAGAGTACTACTAGCAACGGTCTAAAACTCAA
AGGACTTTGTAATGCTTTATTTTATATCCCT
>386ba1517b59e8a833e2d8b1461fca81
ACTATGCCTGGCCCTAAATCTTGATGCTTACACCTACTAAAGCATCTGCCTGATGCTTTAAGCACCAACGCTTAAATCTC
TAAGGACTTGGCGGTGCCTCAGAGCCAC
>b459fa60d2abb38390d1e70c52baa426
ACTATGCCTGGCCCTAAATCTTGATGCTTACACCTACTAAAGCATCCGCCCGAGAACTATGAGCACCAACGCTAAAAACT
CAAAGGACTTGGCGGTGCTTTACATCCCT
>740f33e76def612dad41d8cf05d0c058
ACTATGCTTAGCCTTAAACATAAATAGTTCTACAACAAAACAATTCGCCAGAGAACTACTAGCAACAGCTTAAAACTCAA
AGGACTTTGCAATGCTTTATTTTATATCCCT
>2fc1ee7f32bdc137ccd83ffcdf8262f1
CCAATACGCTTAGCCCTAAACTCCAATAGTTAAATCAACAGAACTATCCACCAGAACACTACAAGCAATAGCTTAAAACT
CAAAGGACTTGGCGGTGCTTTATATCCCT

## Sheet: 12S_trimmed_filtered_dn-97_OTU_
# Constructed from biom file
#OTU ID		1112S	1212S	1412S	1512S	1812S	2012S	212S	2212S	2312S	2412S	2512S	2712S	3012S	3112S	312S	3512S	3712S	3912S	4012S	4112S	4312S	4612S	4712S	4912S	5112S	512S	5312S	5512S	712S	812S	912S	NTC12S	PCR-neg12S	PCR-pos12S
a926d85422e71cb16743d7c3eb292c82	Felidae	143	0	0	0	0	0	0	0	0	0	0	0	0	0	0	105	0	192	0	164	0	110	179	0	0	141	0	0	0	0	0	0	0	0
1c3758d6695404797e95965dbce3a6b2	Neognathae	0	0	0	0	0	0	0	0	0	78	0	0	0	0	0	0	0	0	0	0	0	0	0	0	0	0	0	0	0	0	0	0	0	0
17bef107eabd35d6ba53ed1d08367e24	#N/A	0	0	0	0	0	0	0	0	0	0	0	2	35	0	0	0	0	0	0	0	0	0	0	0	0	0	0	0	0	0	0	0	0	0
9876d6ae33a5b952a444a1766f36964f	Heteromyidae	0	0	0	0	0	0	0	0	0	0	0	0	0	0	0	0	0	0	0	359	0	0	0	0	0	0	0	0	0	0	0	0	0	0
d114cc79567b7995c6f20c4221f4e6b3	Neognathae	14	0	0	0	0	0	0	0	0	0	0	0	0	0	0	0	0	0	0	0	0	0	0	0	0	0	0	0	0	0	0	0	0	0
47d5993a03799c4a373dc5364b84dacf	Felidae	0	0	0	0	136	0	0	307	0	0	0	0	119	0	0	48	0	0	0	0	0	0	0	459	0	351	46	0	0	0	301	0	115	0
05de24ba3130d3a3949169fe48b48c5e	#N/A	0	0	0	0	0	0	0	0	18	0	0	0	0	0	0	0	0	0	0	0	0	0	0	0	0	0	0	0	0	0	0	0	0	0
5dc11f72c7942d0f9ac76973d3643981	Felidae	0	0	0	0	0	0	0	0	0	0	0	0	32	0	0	0	0	0	0	0	0	0	0	0	18	0	0	0	0	0	0	0	0	0
a09b516b1e309f534d7820101a5c0f31	Neognathae	0	0	0	0	0	31	0	0	0	96	0	0	0	0	0	0	0	0	0	0	0	0	0	0	0	0	0	0	0	0	0	0	0	0
ddaa5b32e1d12f2580a033ba7848e961	Marmotini	0	14	0	0	0	0	0	0	0	0	0	0	0	0	0	0	0	0	0	0	0	0	0	0	0	0	0	0	0	0	0	0	0	0
9f4285ab8775db6b862ee4fb416f0f5d	Passeriformes	282	90	760	27	12631	174	57	5698	108	61085	26	30	235	573	10	37	413	166	397	65	41	15	31	278	0	1957	44	716	170	4397	136	0	968	0
c1790aee04d6824bfe7af107454a94c3	Chaetodipus baileyi	0	0	0	0	0	0	0	0	0	0	0	0	0	0	0	0	0	0	0	0	0	16	0	0	32	0	0	0	0	0	0	0	0	0
9a193f7029a33b9c5987ea89fb233370	Phasianinae	0	0	0	0	0	0	0	0	0	0	0	0	0	0	0	0	0	0	0	0	0	0	0	0	0	0	0	0	0	0	0	0	62	0
386ba1517b59e8a833e2d8b1461fca81	Passeriformes	10	0	0	0	0	0	0	0	0	0	0	0	0	0	0	0	0	0	0	0	0	0	0	0	0	0	0	0	0	0	0	0	0	0
cb210c85febb291618c14b8d6f95ab96	#N/A	0	0	0	0	0	0	0	0	0	23	0	0	0	0	0	0	0	0	0	0	0	0	0	0	0	0	0	0	0	0	0	0	0	0
2fc1ee7f32bdc137ccd83ffcdf8262f1	Homo	0	0	0	0	0	0	0	0	0	0	0	0	0	0	0	0	0	0	0	0	0	0	0	0	0	0	0	0	0	2	0	0	0	0
51d9b7ebfabf127f522a0801b7df6c23	Giraffa	0	0	0	0	0	0	0	0	0	0	0	0	0	0	0	0	0	0	0	0	0	0	0	0	0	0	0	0	0	0	0	0	0	367
4b81560efcf9eec1d514ea6255bf6a79	Passeriformes	0	0	0	0	0	0	0	0	0	74	0	0	0	74	0	0	0	0	0	0	0	0	0	0	0	0	0	0	0	0	0	0	0	0
b459fa60d2abb38390d1e70c52baa426	Passeriformes	0	0	0	0	0	0	0	0	0	0	0	0	0	0	0	0	0	0	0	0	0	7	0	0	0	0	0	0	0	0	0	0	0	0
5a1d3f086e0b103b5cb27fab6500f03e	Passeriformes	0	0	0	0	0	0	0	0	0	119	0	0	0	0	0	0	0	0	0	0	0	0	0	0	0	0	0	0	0	16	0	0	0	0
23d49aae5f915776e9a9292904d52a01	Urocyon	0	55	0	0	0	2206	0	0	0	0	0	0	0	0	1926	0	0	269	0	0	0	0	0	0	0	0	0	0	0	43	0	0	0	0
138b3d0b50dc23b4090bd12883da770d	Neognathae	0	0	0	0	0	0	0	0	0	113	0	0	0	0	0	0	0	0	0	0	0	0	0	0	0	0	0	0	0	0	0	0	0	0
65bfa4ba23c2375af29e3346dc6caafc	Neognathae	0	0	169	0	35	0	0	0	0	308	0	0	0	0	0	0	0	0	0	0	0	0	0	0	0	0	0	0	0	0	0	0	0	0
740f33e76def612dad41d8cf05d0c058	Canidae	0	0	0	0	0	0	0	0	0	0	0	0	0	0	0	0	0	0	0	0	0	0	0	0	0	0	0	0	6	0	0	0	0	0
2132f4e97cd8626e1944721c1c2eb2e1	Neognathae	15432	14	31	0	0	21	12	0	9	3595	0	0	27	142	0	0	0	83	94	0	0	0	0	0	0	0	0	47	0	7	4	0	200	0
f3005dd9a3555f9b4c3483eca6c85bf2	Felidae	0	0	0	0	0	0	0	0	13	0	24	0	0	118	0	0	0	0	0	0	24	76	0	0	72	0	155	0	0	0	0	0	0	0
9007e701ea6d6ef101f02e5dd59f92d7	Felidae	0	0	0	0	14	0	0	0	0	0	0	0	0	0	0	0	0	0	0	0	0	0	0	0	0	0	0	0	0	0	30	0	0	0
abea2fb6249086b5875fd9b4cbd54d08	Feliformia	15	1268	275	0	285	0	327	168	0	72	0	574	325	0	92	77	317	39	10	0	8	61	21	672	1197	0	18	0	46	0	150	0	116	0
dc6c984a581a580daf006fce4f1d2303	Felidae	7729	32366	10880	1111	28988	233	4063	7207	1842	16322	1982	17405	31768	8775	10387	11449	14421	17178	5320	5946	2280	19957	7644	26270	54697	37009	14946	211	8118	156	31242	39	9920	766
8ff11cb36677172c07f605832be246f8	Cricetidae	2	0	2	0	12	0	171	0	0	0	0	0	0	0	0	13	70	0	208	0	0	0	0	0	0	0	0	7	8	0	0	0	0	0
df633c7e399958ab070c0b90903cd642	Chaetodipus baileyi	0	0	0	0	0	298	0	0	234	0	254	0	0	0	0	0	0	0	0	0	191	0	0	0	0	0	150	0	0	259	0	0	0	0
75e383d70fc2ccc68cb9a639da511089	Passeriformes	33	45	18	0	175	41	9	447	27	13415	0	0	1154	0	29	22	35	33	234	0	0	9	0	0	0	266	0	39	0	226	14	0	0	0

## Sheet: 16S_trimmed_filtered_dn-97_rep-
>cb3fc8eea1dd7621fb6cb25bd83e6d37
GCAAAAACCAACCTCCGAATGATTGAAGCCTAGGCCCAACAAGTCAAAGCATTAAAAATCATAAATTGACCCAAATCCTT
TTTGATCAACGGAACA
>1082cf6c475689fa38cf4d89ff25b714
GCACAAACTAACCTCCGAATGATTTCAGACTAGACTCCACAAGTCAAAGCATCTATAATCATAAATTGACCCAAAAACTT
TTTGATCAACGGAACA
>6201fd0b510e3ed12ab33dac2958aa97
GCATAAACTAACCTCCAAATGATTTTAGCCTGGACCCAACAAGTCAAAGCACTTAAAATCATAAATTGACCCAAAAAGCT
TTTGATCAACGAAACA
>c8b22774f053b2d31f75f8e9aa3c0d7f
AAATAAAAAAAAAAAACTCCCGAGTGATAAAAACCTAGACTAATCTGTCAAAATACTATATAATTTATTGATCCAATAAT
TTTTGATCAATGGAATA
>630550d7b9fff8df37e23495b749e7a7
GTACAGTTAAACCTCCGAATGATAATAATCTAGACACAGCATGTCCAAATTACAATTCATTAATTGACCCAAATAATTGA
TCGACGGAACAAGTTACCCTAGGGATGGAACA
>54e3b915563b54ea1e443c14fb48045c
GCAAAAACCAACCTCCGAATGATTAAAGCCTAGACTCAACAAGTCAAAGCATCAAAAATCATAAATTGACCCAAATCTTT
TTTGATCGATGGAACA
>bbb560b50a72f325021e6d81db63a4ad
GCAAAAACCAACCTCCGAATGATTAAAGCCTAGACTCAACAAGTCAAAGCATCAAAAATCCTAAATTGACCCAAATCTTT
TTTGATCAACGGAACA
>7bc25b52bea636b89a473effea43aa3e
TCGGAGAACAAAACAACCTCCGAGTGATTTAAATCAAGACTAACCAGTCAAAAGTACTACATCACTTATTGATCCAAAAA
CTTGATCAACGGAACAAGTTA
>859bd59ebfff8a192c36c1f26d860eb2
GCATAAAAAAACCTCCGAATGATTGAAGCCTAGACCCAACAAGTCAAAGCATTAAAAATCATAAATTGACCCAAATCCTT
TTTGATCAACGGAACA
>e14748479ef374b8e728a2fabcf18536
GAACAAAACAACCTCCGAATGATTGAAGCCTAGGCCCAACAAGTCAAAGCATTAAAAATCATAAATTGACCCAAATCCTT
TTTGATCAACGGAACA
>40fb313d626081ca22abc234074a3bd2
GAACAAAACAACCTCCGAATGATTTCAGACTAGACTCCACAAGTCAAAGCATCTATAATCATAAATTGACCCAAAAACTT
TTTGATCAACGGAACA
>a5193718ed89517cc4e64724042d23c7
GAGAATAAAAAATCCTCCGAAAGACTAAAATTCAGACTAACCAGTCTATATTAATTAATGTCATAATTGACCCAGAGTAA
TCTGATCAATGGACCAAG
>5025da617ae60d58dda107b9fd5e5ccf
CGGAGCATAAAAAAACCTCCGAATGATTTTAACCAAGACACACAAGTCTAAGTAACCAAATATCTTATTGACCCAAACTT
TTTGATCAACGGACCAAGTT
>491a330febb10aacc6d1ce563768be75
GCATAAAAAAACCTCCGAATGATTTCAGACTAGACTCCACAAGTCAAAGCATCTATAATCATAAATTGACCCAAAAACTT
TTTGATCAACGGAACA
>03c3c8504bb3531d4218683af2923be7
GGAGAATAAAAAATCCTCCGAAAGACCTAGTTTTAGACTAACAAGTCAAGAATAAATTACGTCCCATTTGACCCAGAATA
TCTGATCAATGGACCAAGT
>db2cc371f1412adc28d757dc0bfd2e85
GCACAAACTAACCTCCGAATGATTTCAGACTAGACTCCACAAGTCAAAGCATCTATAATCATAAATTGACCCAAAACTTT
TTTGATCAACGGACCA
>45c0a8c888cf2bdc77f692f0b2e678ed
GTACAGACAAACCTCCGAATGATAATAATCTAGACACAACATGTCCAAATTAAAATTCATAAATTGACCCAAATTATTGA
CCAACGGAACAAGTTACCCTAGGGATGGAACA
>b55c64c36dc909a35890c9294b94c157
GCATAAACTAACCTTTGAATGATTTAAGCTTAGACACAACAAGTCAAAGCACTTAAAATCATAAATTGACCCAAAAACCT
TTTGATCAACAAAACA
>3ffaf1e79fd5ec2fb6075e0cb4a43f7a
GCAAAACAAAACCTCCAAAAATTAGACCACACCTCTAGACTGAGAGCAACCCCTCAACGTGCTGATAGTACCCAGACCCA
ATACAATTGATCAATGGACCA
>46870f3a6848702a3da8805adfba5e2d
GAATAAAAAATCCTCCGAATGATTATAACCTAGACTTACAAGTCAAAGTAAAATCAACATATCTTATTGACCCAGATATA
TTTTGATCAACGGACCA

## Sheet: 16S_trimmed_filtered_dn-97_OTU_
OTU_ID			1116S	1216S	1416S	1516S	1816S	2016S	216S	2216S	2316S	2416S	2516S	2716S	3016S	3116S	316S	3516S	3716S	3916S	4016S	4116S	4316S	4616S	4716S	4916S	5116S	516S	5316S	5516S	716S	816S	916S	NTC16S	PCR-neg16S	PCR-pos16S
			11	12	14	15	18	20	21	22	23	24	25	27	30	31	3	35	37	39	40	41	43	46	47	49	51	5	53	55	7	8	9	NTC	pCR-neg	pcr-pos
491a330febb10aacc6d1ce563768be75	Neotoma lepida	2	0	0	0	0	88	0	0	0	0	0	0	0	0	0	0	0	0	0	0	0	0	0	0	0	0	64	0	0	0	0	0	0	0	0
46870f3a6848702a3da8805adfba5e2d	Mus <mouse, subgenus>	1	0	0	0	0	0	0	0	0	0	0	0	0	0	0	0	0	2	0	0	0	0	0	0	0	0	0	0	0	0	0	0	0	0	0
7bc25b52bea636b89a473effea43aa3e	Felidae	4	0	14	0	0	0	0	0	0	0	145	0	93	0	0	0	0	0	0	0	0	0	0	0	0	207	0	0	0	0	0	0	0	0	0
a5193718ed89517cc4e64724042d23c7	Chaetodipus baileyi	3	0	0	0	0	0	40	0	0	58	0	0	0	0	0	0	0	0	0	0	0	188	0	0	0	0	0	0	0	0	0	0	0	0	0
859bd59ebfff8a192c36c1f26d860eb2	Lepus	2	0	0	0	0	0	0	0	0	0	0	0	0	0	36	0	256	0	0	0	0	0	0	0	0	0	0	0	0	0	0	0	0	0	0
1082cf6c475689fa38cf4d89ff25b714	Muroidea	20	4	0	0	30	42212	9	5	13	67	6	15	0	0	65	25	0	0	64	0	0	0	7075	1464	0	6	29003	45877	547	0	7	61	0	0	9
45c0a8c888cf2bdc77f692f0b2e678ed	Ammospermophilus harrisii	1	0	42	0	0	0	0	0	0	0	0	0	0	0	0	0	0	0	0	0	0	0	0	0	0	0	0	0	0	0	0	0	0	0	0
5025da617ae60d58dda107b9fd5e5ccf	Neotoma	1	0	0	0	204	0	0	0	0	0	0	0	0	0	0	0	0	0	0	0	0	0	0	0	0	0	0	0	0	0	0	0	0	0	0
b55c64c36dc909a35890c9294b94c157	#N/A	2	0	0	0	0	0	0	0	11	0	0	0	0	0	0	0	0	0	0	0	31	0	0	0	0	0	0	0	0	0	0	0	0	0	0
630550d7b9fff8df37e23495b749e7a7	Marmotini	1	0	1217	0	0	0	0	0	0	0	0	0	0	0	0	0	0	0	0	0	0	0	0	0	0	0	0	0	0	0	0	0	0	0	0
db2cc371f1412adc28d757dc0bfd2e85	Neotominae	1	0	0	0	0	88	0	0	0	0	0	0	0	0	0	0	0	0	0	0	0	0	0	0	0	0	0	0	0	0	0	0	0	0	0
03c3c8504bb3531d4218683af2923be7	Chaetodipus californicus	1	0	0	0	0	0	0	0	0	0	0	0	0	0	0	0	0	0	0	0	111	0	0	0	0	0	0	0	0	0	0	0	0	0	0
c8b22774f053b2d31f75f8e9aa3c0d7f	#N/A	2	0	0	0	0	0	18	0	0	0	0	0	0	0	0	1413	0	0	0	0	0	0	0	0	0	0	0	0	0	0	0	0	0	0	0
6201fd0b510e3ed12ab33dac2958aa97	#N/A	9	0	0	0	0	0	0	0	618	7	0	0	0	18	217	0	109	0	0	0	217	0	0	0	395	0	49	0	0	0	0	253	0	0	0
bbb560b50a72f325021e6d81db63a4ad	Lepus	6	0	0	0	0	0	0	0	183	0	0	0	0	0	50	0	68	0	0	0	129	0	0	0	35	0	0	0	0	0	0	62	0	0	0
cb3fc8eea1dd7621fb6cb25bd83e6d37	Lepus	28	772	73	1665	1066	82	1010	0	48483	3676	19	0	1001	13295	40311	65	17044	1044	0	778	48615	1629	27	56	41047	725	247	232	10	737	1135	28078	18	6585	818
40fb313d626081ca22abc234074a3bd2	Muroidea	4	0	0	0	0	103	0	0	0	0	0	0	0	0	0	0	0	0	0	0	0	0	78	0	0	0	144	115	0	0	0	0	0	0	0
3ffaf1e79fd5ec2fb6075e0cb4a43f7a	Passeriformes	1	0	0	0	0	0	0	0	0	4	0	0	0	0	0	0	0	0	0	0	0	0	0	0	0	0	0	0	0	0	0	0	0	0	0
e14748479ef374b8e728a2fabcf18536	Lepus	6	0	0	0	0	0	0	0	30	0	0	0	0	0	42	0	70	0	0	0	62	0	0	0	242	0	0	0	0	0	0	73	0	0	0
54e3b915563b54ea1e443c14fb48045c	Lepus	8	0	0	0	0	0	0	0	273	20	0	0	0	0	69	16	82	0	0	0	278	0	0	0	112	0	0	0	0	0	0	89	0	0	0
